# Supplementary material for: Crystal structure of (5Z)-5-(5-bromo-2-hy­droxy­benzyl­idene)-1,3-thia­zolidine-2,4-dione
Source: Acta Crystallogr E Crystallogr Commun. 2015 Nov 7;71(Pt 12):o919–20. doi: 10.1107/S2056989015020654 (PMC4719880; doi:10.1107/S2056989015020654)
Supplement: Supplementary file 1 [file e-71-0o919-sup1.cif]

##############################################################################
#                                                                            #
# This CIF contains the data in a paper accepted for publication in          #
# Acta Crystallographica Section E. It conforms to the requirements of       #
# Notes for Authors for Acta Crystallographica Section E, and has been       #
# peer reviewed under the auspices of the IUCr Commission on Journals.       #
#                                                                            #
# Full details of the Crystallographic Information File format               #
# are given in the paper "The Crystallographic Information File (CIF):       #
# a New Standard Archive File for Crystallography" by S. R. Hall, F. H.      #
# Allen and I. D. Brown [Acta Cryst. (1991), A47, 655-685].                  #
#                                                                            #
# The current version of the core CIF dictionary is obtainable from          #
# ftp://ftp.iucr.org/pub/cif_core.dic.                                       #
#                                                                            #
# Software is freely available for graphical display of the structure(s)     #
# in this CIF. For information consult the CIF software page                 #
# http://www.iucr.org/resources/cif/software.                                #
#                                                                            #
# This file may be used for bona fide research purposes within the           #
# scientific community so long as proper attribution is given to the journal # 
# article from which it was obtained.                                        #
#                                                                            #
##############################################################################
data_global
_audit_creation_method     'APEX2 v2014.11-0'
_journal_date_recd_electronic     2015-10-30
_journal_date_accepted     2015-10-31
_journal_name_full     'Acta Crystallographica, Section E'
_journal_year     2015
_journal_volume     71
_journal_issue     12
_journal_page_first     o919
_journal_page_last     o920
_journal_paper_category     HO
_journal_paper_doi     10.1107/S2056989015020654
_journal_coeditor_code     HB7533
_publ_contact_author_name
;
Mustafa R. Albayati
;
_publ_contact_author_address
;
Kirkuk University,
College of Science,
Department of Chemistry,
Kirkuk,
Iraq
;
_publ_contact_author_email     'shaabankamel@yahoo.com'
_publ_contact_author_fax     ?
_publ_contact_author_phone     ?
_publ_section_title
;
Crystal structure of
(5<i>Z</i>)-5-(5-bromo-2-hydroxybenzylidene)-1,3-thiazolidine-2,4-dione
;
loop_
    _publ_author_name
    _publ_author_address
    'Joel T. Mague'
;
Department of Chemistry,
Tulane University,
New Orleans,
LA 70118,
USA
;
    'Mohamed, Shaaban K.'
;
Chemistry and Environmental Division,
Manchester Metropolitan University,
Manchester M1 5GD,
England
Chemistry Department,
Faculty of Science,
Minia University,
61519 El-Minia,
Egypt
;
    'Akkurt, Mehmet'
;
Department of Physics,
Faculty of Sciences,
Erciyes University,
38039 Kayseri,
Turkey
;
    'Sabry H. H. Younes'
;
Department of Chemistry,
Faculty of Science,
Sohag University,
82524 Sohag,
Egypt
;
    'Mustafa R. Albayati'
;
Kirkuk University,
College of Science,
Department of Chemistry,
Kirkuk,
Iraq
;
data_I
_database_code_depnum_ccdc_archive 'CCDC 1434469'
_audit_creation_method     'SHELXL-2014/7'
_chemical_name_systematic
;
(5<i>Z</i>)-5-(5-Bromo-2-hydroxybenzylidene)-1,3-thiazolidine-2,4-dione
;
_chemical_name_common     ?
_chemical_formula_moiety     'C10 H6 Br N O3 S'
_chemical_formula_sum     'C10 H6 Br N O3 S'
_chemical_formula_iupac     'C10 H6 Br N O3 S'
_chemical_formula_weight     300.13
_chemical_melting_point     ?
_shelx_space_group_comment
;
The symmetry employed for this shelxl refinement is uniquely defined
by the following loop, which should always be used as a source of
symmetry information in preference to the above space-group names.
They are only intended as comments.
;
_space_group_crystal_system     triclinic
_space_group_name_H-M_alt     'P -1'
_space_group_name_Hall     '-P 1'
loop_
    _space_group_symop_operation_xyz
    'x, y, z'
    '-x, -y, -z'
_cell_length_a     7.0680(7)
_cell_length_b     7.6770(8)
_cell_length_c     9.9977(10)
_cell_angle_alpha     68.119(2)
_cell_angle_beta     86.0490(10)
_cell_angle_gamma     83.6580(10)
_cell_volume     500.10(9)
_cell_formula_units_Z     2
_cell_measurement_reflns_used     6176
_cell_measurement_theta_min     2.8713
_cell_measurement_theta_max     28.9750
_cell_measurement_temperature     150.(2)
_exptl_crystal_description     plate
_exptl_crystal_colour     colourless
_exptl_crystal_size_max     0.250
_exptl_crystal_size_mid     0.150
_exptl_crystal_size_min     0.040
_exptl_crystal_density_diffrn     1.993
_exptl_crystal_density_meas     ?
_exptl_crystal_density_method     'not measured'
_exptl_crystal_F_000     296
_exptl_absorpt_coefficient_mu     4.306
_exptl_absorpt_correction_type     multi-scan
_exptl_absorpt_process_details
;
(<i>TWINABS</i>; Sheldrick, 2015)
;
_shelx_estimated_absorpt_T_min     0.412
_shelx_estimated_absorpt_T_max     0.847
_exptl_absorpt_correction_T_min     0.41
_exptl_absorpt_correction_T_max     0.85
_exptl_special_details
;
The diffraction data were obtained from 3 sets of 400 frames, each of width
0.5\% in \w, colllected at \f = 0.00, 90.00 and 180.00\% and 2 sets of 800
frames, each of width 0.45\% in \f, collected at \w = -30.00 and 210.00\%. The
scan time was 20 sec/frame.
;
_diffrn_ambient_temperature     150(2)
_diffrn_radiation_type     MoK\a
_diffrn_radiation_wavelength     0.71073
_diffrn_radiation_monochromator     graphite
_diffrn_measurement_device_type     'Bruker SMART APEX CCD'
_diffrn_measurement_method     '\f and \w scans'
_diffrn_detector_area_resol_mean     8.3333
_diffrn_reflns_number     25727
_diffrn_reflns_av_R_equivalents     0.0602
_diffrn_reflns_theta_min     2.196
_diffrn_reflns_theta_max     29.090
_diffrn_reflns_theta_full     28.500
_diffrn_measured_fraction_theta_max     0.980
_diffrn_measured_fraction_theta_full     0.995
_diffrn_reflns_limit_h_min     -9
_diffrn_reflns_limit_h_max     9
_diffrn_reflns_limit_k_min     -10
_diffrn_reflns_limit_k_max     10
_diffrn_reflns_limit_l_min     -12
_diffrn_reflns_limit_l_max     12
_refine_special_details
;
Refinement of <i>F</i>^2^ against ALL reflections. The weighted <i>R</i>-factor
<i>wR</i> and goodness of fit <i>S</i> are based on <i>F</i>^2^, conventional
<i>R</i>-factors <i>R</i> are based on <i>F</i>, with <i>F</i> set to zero for
negative <i>F</i>^2^. The threshold expression of <i>F</i>^2^ >
\s(<i>F</i>^2^) is used only for calculating <i>R</i>-factors(gt) <i>etc</i>.
and is not relevant to the choice of reflections for refinement.
<i>R</i>-factors based on <i>F</i>^2^ are statistically about twice as large
as those based on <i>F</i>, and <i>R</i>- factors based on ALL data will be
even larger. Analysis of 1039 reflections having <i>I</i>/\s(<i>I</i>) > 13
and chosen from the full data set with <i>CELL_NOW</i> (Sheldrick,
2008<i>a</i>) showed the crystal to belong to the triclinic system and to be
twinned by a 180\% rotation about c*. The raw data were processed using the
multi-component version of <i>SAINT</i> under control of the two-component
orientation file generated by <i>CELL_NOW</i>. H-atoms attached to carbon were
placed in calculated positions (C---H = 0.95 - 0.99 \%A) while those attached
to nitrogen and to oxygen were placed in locations derived from a difference
map and their coordinates adjusted to give N---H = 0.91%A and O---H = 0.84%A.
All were included as riding contributions with isotropic displacement
parameters 1.2 times those of the attached atoms. In the final stages of the
refinement, runs using the full set of twinned data gave poorer results (in
particular large residual peaks in the vicinity of Br1) than did the
single-component data extracted with <i>TWINABS</i>
(Sheldrick, 2015). Consequently the
refinement was completed with the single-component data.
;
_reflns_number_total     2629
_reflns_number_gt     2220
_reflns_threshold_expression     'I > 2\s(I)'
_refine_ls_structure_factor_coef     Fsqd
_refine_ls_matrix_type     full
_refine_ls_R_factor_all     0.0407
_refine_ls_R_factor_gt     0.0332
_refine_ls_wR_factor_gt     0.0829
_refine_ls_wR_factor_ref     0.0850
_refine_ls_goodness_of_fit_ref     1.006
_refine_ls_restrained_S_all     1.006
_refine_ls_number_reflns     2629
_refine_ls_number_parameters     145
_refine_ls_number_restraints     0
_refine_ls_hydrogen_treatment     constr
_refine_ls_weighting_scheme     calc
_refine_ls_weighting_details
                      'w=1/[\s^2^(Fo^2^)+(0.0497P)^2^] where P=(Fo^2^+2Fc^2^)/3'
_atom_sites_solution_hydrogens     mixed
_atom_sites_solution_primary     direct
_atom_sites_solution_secondary     difmap
_refine_ls_shift/su_max     0.001
_refine_ls_shift/su_mean     0.000
_refine_diff_density_max     0.821
_refine_diff_density_min     -0.773
_refine_ls_extinction_method     none
_refine_ls_extinction_coef     .
loop_
    _atom_type_symbol
    _atom_type_description
    _atom_type_scat_dispersion_real
    _atom_type_scat_dispersion_imag
    _atom_type_scat_source
    'C' 'C' 0.0033 0.0016
                         'International Tables Vol C Tables 4.2.6.8 and 6.1.1.4'
    'H' 'H' 0.0000 0.0000
                         'International Tables Vol C Tables 4.2.6.8 and 6.1.1.4'
    'N' 'N' 0.0061 0.0033
                         'International Tables Vol C Tables 4.2.6.8 and 6.1.1.4'
    'O' 'O' 0.0106 0.0060
                         'International Tables Vol C Tables 4.2.6.8 and 6.1.1.4'
    'S' 'S' 0.1246 0.1234
                         'International Tables Vol C Tables 4.2.6.8 and 6.1.1.4'
    'Br' 'Br' -0.2901 2.4595
                         'International Tables Vol C Tables 4.2.6.8 and 6.1.1.4'
_computing_data_collection
;
<i>APEX2</i> (Bruker, 2015)
;
_computing_cell_refinement
;
<i>SAINT</i> (Bruker, 2015)
;
_computing_data_reduction
;
<i>SAINT</i> (Bruker, 2015) and <i>CELL_NOW</i> (Sheldrick,
2015)
;
_computing_structure_solution
;
<i>SHELXT</i> (Sheldrick, 2015)
;
_computing_structure_refinement
;
<i>SHELXL2014</i> (Sheldrick, 2015)
;
_computing_molecular_graphics
;
<i>DIAMOND</i> (Brandenburg & Putz, 2012)
;
_computing_publication_material
;
<i>SHELXTL</i> (Sheldrick, 2008)
;
loop_
    _atom_site_type_symbol
    _atom_site_label
    _atom_site_fract_x
    _atom_site_fract_y
    _atom_site_fract_z
    _atom_site_U_iso_or_equiv
    _atom_site_adp_type
    _atom_site_calc_flag
    _atom_site_occupancy
    _atom_site_disorder_assembly
    _atom_site_disorder_group
    Br Br1 1.07477(3) 0.44030(4) 0.79200(3) 0.02259(10) Uani d 1 . .
    S S1 0.14496(8) 0.91252(9) 0.38107(7) 0.01849(15) Uani d 1 . .
    O O1 0.2982(2) 0.8558(3) 0.6342(2) 0.0209(4) Uani d 1 . .
    H H1 0.2446 0.8745 0.7059 0.025 Uiso d 1 . .
    O O2 0.5262(2) 0.7995(3) 0.1222(2) 0.0241(4) Uani d 1 . .
    O O3 -0.0849(2) 1.0476(3) 0.1603(2) 0.0228(4) Uani d 1 . .
    N N1 0.2180(3) 0.9316(3) 0.1180(2) 0.0194(5) Uani d 1 . .
    H H2 0.2025 0.9597 0.0224 0.023 Uiso d 1 . .
    C C1 0.5808(3) 0.7087(4) 0.5672(3) 0.0161(5) Uani d 1 . .
    C C2 0.4680(3) 0.7553(4) 0.6732(3) 0.0169(5) Uani d 1 . .
    C C3 0.5335(3) 0.7033(4) 0.8128(3) 0.0206(5) Uani d 1 . .
    H H3 0.4545 0.7337 0.8833 0.025 Uiso calc 1 . .
    C C4 0.7120(4) 0.6080(4) 0.8501(3) 0.0202(5) Uani d 1 . .
    H H4 0.7557 0.5730 0.9452 0.024 Uiso calc 1 . .
    C C5 0.8263(3) 0.5644(4) 0.7449(3) 0.0180(5) Uani d 1 . .
    C C6 0.7631(3) 0.6130(3) 0.6081(3) 0.0165(5) Uani d 1 . .
    H H6 0.8437 0.5817 0.5387 0.020 Uiso calc 1 . .
    C C7 0.5313(3) 0.7529(4) 0.4200(3) 0.0172(5) Uani d 1 . .
    H H7 0.6347 0.7195 0.3656 0.021 Uiso calc 1 . .
    C C8 0.3763(3) 0.8294(3) 0.3389(3) 0.0165(5) Uani d 1 . .
    C C9 0.3887(3) 0.8481(4) 0.1850(3) 0.0184(5) Uani d 1 . .
    C C10 0.0738(3) 0.9734(4) 0.2026(3) 0.0178(5) Uani d 1 . .
loop_
    _atom_site_aniso_label
    _atom_site_aniso_U_11
    _atom_site_aniso_U_22
    _atom_site_aniso_U_33
    _atom_site_aniso_U_12
    _atom_site_aniso_U_13
    _atom_site_aniso_U_23
    Br1 0.01631(13) 0.02877(16) 0.02252(17) 0.00492(10) -0.00595(10)
                                                                    -0.01027(12)
    S1 0.0135(3) 0.0290(3) 0.0140(3) 0.0040(2) -0.0010(2) -0.0106(3)
    O1 0.0166(8) 0.0310(10) 0.0165(10) 0.0072(7) -0.0018(7) -0.0126(8)
    O2 0.0184(8) 0.0378(11) 0.0164(10) 0.0069(8) 0.0002(7) -0.0132(9)
    O3 0.0162(8) 0.0351(11) 0.0194(10) 0.0064(8) -0.0033(7) -0.0145(9)
    N1 0.0155(9) 0.0303(12) 0.0137(11) 0.0044(9) -0.0017(8) -0.0113(10)
    C1 0.0134(10) 0.0203(12) 0.0152(13) 0.0007(9) -0.0011(9) -0.0077(10)
    C2 0.0146(10) 0.0215(12) 0.0154(13) -0.0005(9) -0.0007(9) -0.0081(10)
    C3 0.0197(12) 0.0248(13) 0.0187(14) 0.0003(10) 0.0000(10) -0.0102(11)
    C4 0.0216(11) 0.0240(13) 0.0140(13) 0.0009(10) -0.0043(9) -0.0059(11)
    C5 0.0144(10) 0.0195(12) 0.0203(14) 0.0021(9) -0.0017(9) -0.0084(11)
    C6 0.0136(10) 0.0201(12) 0.0161(13) 0.0013(9) -0.0003(9) -0.0080(10)
    C7 0.0160(10) 0.0205(12) 0.0164(13) 0.0019(9) 0.0010(9) -0.0094(10)
    C8 0.0150(10) 0.0207(12) 0.0142(13) 0.0008(9) 0.0009(9) -0.0076(10)
    C9 0.0159(11) 0.0224(13) 0.0169(13) 0.0017(9) -0.0023(9) -0.0078(11)
    C10 0.0170(11) 0.0231(13) 0.0139(13) 0.0018(9) -0.0012(9) -0.0084(11)
_geom_special_details
;
All e.s.d.'s (except the e.s.d. in the dihedral angle between two l.s. planes)
are estimated using the full covariance matrix. The cell e.s.d.'s are taken
into account individually in the estimation of e.s.d.'s in distances, angles
and torsion angles; correlations between e.s.d.'s in cell parameters are only
used when they are defined by crystal symmetry. An approximate (isotropic)
treatment of cell e.s.d.'s is used for estimating e.s.d.'s involving l.s.
planes.
;
loop_
    _geom_bond_atom_site_label_1
    _geom_bond_atom_site_label_2
    _geom_bond_site_symmetry_2
    _geom_bond_distance
    _geom_bond_publ_flag
    Br1 C5 . 1.903(2) ?
    S1 C10 . 1.762(3) ?
    S1 C8 . 1.770(2) ?
    O1 C2 . 1.350(3) ?
    O1 H1 . 0.8399 ?
    O2 C9 . 1.220(3) ?
    O3 C10 . 1.227(3) ?
    N1 C10 . 1.367(3) ?
    N1 C9 . 1.391(3) ?
    N1 H2 . 0.9099 ?
    C1 C2 . 1.411(3) ?
    C1 C6 . 1.416(3) ?
    C1 C7 . 1.441(4) ?
    C2 C3 . 1.398(4) ?
    C3 C4 . 1.387(3) ?
    C3 H3 . 0.9500 ?
    C4 C5 . 1.399(3) ?
    C4 H4 . 0.9500 ?
    C5 C6 . 1.370(4) ?
    C6 H6 . 0.9500 ?
    C7 C8 . 1.352(3) ?
    C7 H7 . 0.9500 ?
    C8 C9 . 1.489(4) ?
loop_
    _geom_angle_atom_site_label_1
    _geom_angle_atom_site_label_2
    _geom_angle_atom_site_label_3
    _geom_angle_site_symmetry_1
    _geom_angle_site_symmetry_3
    _geom_angle
    _geom_angle_publ_flag
    C10 S1 C8 . . 91.56(12) ?
    C2 O1 H1 . . 109.1 ?
    C10 N1 C9 . . 116.6(2) ?
    C10 N1 H2 . . 121.1 ?
    C9 N1 H2 . . 122.3 ?
    C2 C1 C6 . . 117.0(2) ?
    C2 C1 C7 . . 126.5(2) ?
    C6 C1 C7 . . 116.5(2) ?
    O1 C2 C3 . . 121.5(2) ?
    O1 C2 C1 . . 117.9(2) ?
    C3 C2 C1 . . 120.6(2) ?
    C4 C3 C2 . . 121.1(2) ?
    C4 C3 H3 . . 119.5 ?
    C2 C3 H3 . . 119.5 ?
    C3 C4 C5 . . 118.6(2) ?
    C3 C4 H4 . . 120.7 ?
    C5 C4 H4 . . 120.7 ?
    C6 C5 C4 . . 120.9(2) ?
    C6 C5 Br1 . . 119.73(18) ?
    C4 C5 Br1 . . 119.4(2) ?
    C5 C6 C1 . . 121.8(2) ?
    C5 C6 H6 . . 119.1 ?
    C1 C6 H6 . . 119.1 ?
    C8 C7 C1 . . 136.7(2) ?
    C8 C7 H7 . . 111.7 ?
    C1 C7 H7 . . 111.7 ?
    C7 C8 C9 . . 118.3(2) ?
    C7 C8 S1 . . 132.0(2) ?
    C9 C8 S1 . . 109.68(17) ?
    O2 C9 N1 . . 122.9(2) ?
    O2 C9 C8 . . 126.6(2) ?
    N1 C9 C8 . . 110.5(2) ?
    O3 C10 N1 . . 124.8(2) ?
    O3 C10 S1 . . 123.58(19) ?
    N1 C10 S1 . . 111.62(18) ?
loop_
    _geom_torsion_atom_site_label_1
    _geom_torsion_atom_site_label_2
    _geom_torsion_atom_site_label_3
    _geom_torsion_atom_site_label_4
    _geom_torsion_site_symmetry_1
    _geom_torsion_site_symmetry_2
    _geom_torsion_site_symmetry_3
    _geom_torsion_site_symmetry_4
    _geom_torsion
    _geom_torsion_publ_flag
    C6 C1 C2 O1 . . . . 176.4(2) ?
    C7 C1 C2 O1 . . . . -1.9(4) ?
    C6 C1 C2 C3 . . . . -1.8(4) ?
    C7 C1 C2 C3 . . . . 179.9(2) ?
    O1 C2 C3 C4 . . . . -176.9(2) ?
    C1 C2 C3 C4 . . . . 1.3(4) ?
    C2 C3 C4 C5 . . . . 0.0(4) ?
    C3 C4 C5 C6 . . . . -0.6(4) ?
    C3 C4 C5 Br1 . . . . 178.16(19) ?
    C4 C5 C6 C1 . . . . 0.0(4) ?
    Br1 C5 C6 C1 . . . . -178.79(18) ?
    C2 C1 C6 C5 . . . . 1.2(4) ?
    C7 C1 C6 C5 . . . . 179.7(2) ?
    C2 C1 C7 C8 . . . . -6.4(5) ?
    C6 C1 C7 C8 . . . . 175.4(3) ?
    C1 C7 C8 C9 . . . . -179.6(3) ?
    C1 C7 C8 S1 . . . . -1.4(5) ?
    C10 S1 C8 C7 . . . . -179.7(3) ?
    C10 S1 C8 C9 . . . . -1.38(19) ?
    C10 N1 C9 O2 . . . . 178.0(3) ?
    C10 N1 C9 C8 . . . . -2.2(3) ?
    C7 C8 C9 O2 . . . . 0.7(4) ?
    S1 C8 C9 O2 . . . . -177.9(2) ?
    C7 C8 C9 N1 . . . . -179.2(2) ?
    S1 C8 C9 N1 . . . . 2.2(3) ?
    C9 N1 C10 O3 . . . . 179.7(2) ?
    C9 N1 C10 S1 . . . . 1.1(3) ?
    C8 S1 C10 O3 . . . . -178.4(2) ?
    C8 S1 C10 N1 . . . . 0.2(2) ?
loop_
    _geom_hbond_atom_site_label_D
    _geom_hbond_atom_site_label_H
    _geom_hbond_atom_site_label_A
    _geom_hbond_site_symmetry_A
    _geom_hbond_distance_DH
    _geom_hbond_distance_HA
    _geom_hbond_distance_DA
    _geom_hbond_angle_DHA
    O1 H1 O3 2_576 0.84 1.91 2.740(3) 168
    N1 H2 O3 2_575 0.91 2.08 2.941(3) 157
_shelx_hkl_file
;
   1   0   0  179.28    6.70
   2   0   0  325.27    8.00
   3   0   0  228.38    5.30
   4   0   0   55.29    1.50
   5   0   0  312.67   12.20
   6   0   0  175.08    7.20
   7   0   0  104.79    4.80
   8   0   0   52.19    2.90
   9   0   0   47.20    3.20
  -9   1   0    0.70    2.20
  -8   1   0   18.40    2.10
  -7   1   0  202.58    6.30
  -6   1   0  176.88    6.20
  -5   1   0  428.76   14.10
  -4   1   0    7.90    0.70
  -3   1   0    0.50    0.50
  -2   1   0   79.29    2.40
  -1   1   0  286.27    7.00
   0   1   0   14.30    0.60
   1   1   0  123.19    5.10
   2   1   0  184.48    7.30
   3   1   0  226.58    5.80
   4   1   0   21.20    0.80
   5   1   0   30.00    1.70
   6   1   0  168.88    6.90
   7   1   0   79.89    3.80
   8   1   0  203.58    7.40
   9   1   0   35.70    2.80
  -9   2   0    3.20    2.60
  -8   2   0   49.50    2.50
  -7   2   0   35.80    2.00
  -6   2   0  162.58    5.20
  -5   2   0  160.38    5.00
  -4   2   0  548.75   16.00
  -3   2   0  185.28    4.40
  -2   2   0  666.43   15.20
  -1   2   0   63.29    1.60
   0   2   0  296.97    8.90
   1   2   0 9999.00  240.38
   2   2   0  133.29    4.90
   3   2   0  354.26   12.10
   4   2   0    1.40    0.40
   5   2   0   12.20    0.70
   6   2   0   94.49    4.10
   7   2   0  123.79    5.40
   8   2   0   37.60    2.70
   9   2   0   46.30    3.10
  -8   3   0   17.00    2.10
  -7   3   0    2.30    1.50
  -6   3   0   87.09    3.20
  -5   3   0  263.97    8.00
  -4   3   0  494.95   14.50
  -3   3   0   15.00    0.70
  -2   3   0   27.20    0.80
  -1   3   0    0.20    0.40
   0   3   0  139.99    4.00
   1   3   0    2.80    0.40
   2   3   0  143.19    5.00
   3   3   0   89.49    2.60
   4   3   0  177.58    6.40
   5   3   0   59.79    1.80
   6   3   0   46.60    2.30
   7   3   0   22.10    1.80
   8   3   0   31.50    2.50
   9   3   0  122.89    5.50
  -8   4   0    6.90    3.10
  -7   4   0   33.00    2.30
  -6   4   0   11.10    1.60
  -5   4   0  104.69    3.60
  -4   4   0   87.59    3.00
  -3   4   0  407.16   10.10
  -2   4   0  256.77    6.10
  -1   4   0  443.86   10.30
   0   4   0    9.50    0.60
   1   4   0  189.68    5.30
   2   4   0 2354.06   62.89
   3   4   0  122.09    3.70
   4   4   0  206.48    5.80
   5   4   0   19.00    0.90
   6   4   0    0.50    0.90
   7   4   0   16.40    1.60
   8   4   0   53.49    3.20
   9   4   0    8.60    2.00
  -7   5   0   62.39    5.20
  -6   5   0    5.30    2.80
  -5   5   0    7.40    2.50
  -4   5   0  231.78   11.80
  -3   5   0  305.87   12.10
  -2   5   0   33.50    1.60
  -1   5   0   68.19    2.40
   0   5   0   12.80    1.00
   1   5   0   22.00    1.50
   2   5   0    1.40    1.60
   3   5   0   45.40    3.20
   4   5   0   36.80    2.00
   5   5   0   69.79    2.70
   6   5   0   67.19    2.60
   7   5   0   36.20    2.40
   8   5   0    0.80    1.50
  -7   6   0    2.70    3.80
  -6   6   0    8.60    3.50
  -5   6   0    1.40    2.60
  -4   6   0   27.90    3.40
  -3   6   0   36.70    3.30
  -2   6   0  173.98    6.30
  -1   6   0  190.18    6.10
   0   6   0  222.68    7.00
   1   6   0   45.10    2.20
   2   6   0   51.69    4.60
   3   6   0  410.06   14.30
   4   6   0   46.10    3.40
   5   6   0  100.39    4.20
   6   6   0   19.60    2.00
   7   6   0    0.00    1.90
   8   6   0    1.40    1.80
  -6   7   0   79.59    7.20
  -5   7   0   10.60    5.60
  -4   7   0    1.30    2.80
  -3   7   0  111.39    6.70
  -2   7   0  126.39    5.80
  -1   7   0   29.50    2.10
   0   7   0   77.09    3.00
   1   7   0   11.60    1.60
   3   7   0    0.80    1.90
   4   7   0    5.80    2.40
   5   7   0   14.50    3.00
   6   7   0   19.90    2.30
   7   7   0   34.10    3.50
  -4   8   0    0.60    3.20
  -3   8   0    0.70    2.60
  -2   8   0    7.00    2.60
  -1   8   0   52.89    3.10
   0   8   0   85.19    3.80
   1   8   0   92.29    4.00
   2   8   0   33.10    3.60
   3   8   0    9.50    3.30
   4   8   0   68.89    4.60
   5   8   0    9.10    3.40
   6   8   0   40.90    3.70
  -2   9   0   36.80    4.30
  -1   9   0   36.50    3.50
   0   9   0   11.50    2.30
   1   9   0   39.00    3.00
   2   9   0    2.10    2.70
   3   9   0    0.10    3.80
   4   9   0    0.90    5.20
  -2  -9   1    1.10    2.90
  -1  -9   1    0.30    2.00
   0  -9   1   11.40    2.60
   1  -9   1   19.30    3.30
  -5  -8   1    5.60    3.80
  -4  -8   1   19.70    3.40
  -3  -8   1   35.80    3.70
  -2  -8   1   24.30    4.40
  -1  -8   1   17.60    1.90
   0  -8   1    0.00    1.80
   1  -8   1    6.20    2.00
   2  -8   1  107.09    6.70
   3  -8   1   91.39    6.40
   4  -8   1   65.29    5.60
  -6  -7   1    5.00    2.20
  -5  -7   1   17.80    3.50
  -4  -7   1   89.89    5.30
  -3  -7   1   64.19    4.00
  -2  -7   1   51.49    5.70
  -1  -7   1    2.50    1.70
   0  -7   1   15.20    1.80
   1  -7   1   33.40    2.30
   2  -7   1   33.00    2.80
   3  -7   1    0.60    2.20
   4  -7   1   30.40    3.90
   5  -7   1   32.80    6.60
  -7  -6   1    7.40    2.60
  -6  -6   1    0.20    1.90
  -5  -6   1   11.70    1.80
  -4  -6   1   28.10    3.20
  -3  -6   1   67.69    5.40
  -2  -6   1   85.49    5.00
  -1  -6   1  117.69    4.60
   0  -6   1   79.19    3.30
   1  -6   1   39.00    2.20
   2  -6   1    1.00    1.20
   3  -6   1  173.08    9.20
   4  -6   1  234.88   18.50
   5  -6   1  169.48    9.50
   6  -6   1   76.89    6.10
  -8  -5   1   18.50    2.40
  -7  -5   1   51.09    3.60
  -6  -5   1   85.29    3.70
  -5  -5   1   30.40    2.30
  -4  -5   1    7.90    1.70
  -3  -5   1  213.68    9.60
  -2  -5   1  141.39    9.10
  -1  -5   1  200.48    6.90
   0  -5   1   45.90    2.10
   1  -5   1  122.69    4.50
   2  -5   1   53.69    2.50
   3  -5   1   33.90    2.40
   4  -5   1    6.80    2.20
   5  -5   1   59.39    4.40
   6  -5   1   53.59    4.50
   7  -5   1  120.49    7.70
  -8  -4   1   41.30    3.00
  -7  -4   1  117.29    4.90
  -6  -4   1   54.29    2.50
  -5  -4   1    5.60    1.10
  -4  -4   1    7.10    0.90
  -3  -4   1   39.10    2.70
  -2  -4   1  171.88   11.60
  -1  -4   1  128.19    3.70
   0  -4   1  380.26   10.30
   1  -4   1  192.48    5.30
   2  -4   1  304.87    7.60
   3  -4   1   13.30    1.00
   4  -4   1  198.08    6.90
   5  -4   1  345.97   11.70
   6  -4   1  278.47    9.70
   7  -4   1  138.39    6.40
   8  -4   1    2.60    3.30
  -9  -3   1    1.70    2.10
  -8  -3   1    8.20    1.80
  -7  -3   1   73.29    3.70
  -6  -3   1  117.29    4.70
  -5  -3   1  291.07    9.10
  -4  -3   1  133.49    4.10
  -3  -3   1    2.80    0.50
  -2  -3   1  254.97   10.60
  -1  -3   1  229.08   13.70
   0  -3   1  405.16   11.10
   1  -3   1  275.07    6.80
   2  -3   1  425.66   10.50
   3  -3   1   57.49    1.70
   4  -3   1   10.20    1.10
   5  -3   1   34.50    1.70
   6  -3   1   92.19    3.40
   7  -3   1   52.69    2.60
   8  -3   1  178.58    6.10
  -9  -2   1    3.50    2.20
  -8  -2   1  119.29    5.50
  -7  -2   1   68.39    3.60
  -6  -2   1  285.47   11.30
  -5  -2   1  188.58    6.00
  -4  -2   1   88.39    2.60
  -3  -2   1    1.40    0.40
  -2  -2   1   73.99    2.40
  -1  -2   1  225.68    9.60
   0  -2   1   61.09    1.90
   1  -2   1  802.22   19.60
   2  -2   1  465.25   11.40
   3  -2   1  947.41   21.60
   4  -2   1  103.19    3.30
   5  -2   1  132.79    4.20
   6  -2   1  274.87    8.40
   7  -2   1  325.97    9.90
   8  -2   1  157.78    5.40
   9  -2   1   11.80    3.10
  -9  -1   1    0.30    2.20
  -8  -1   1   20.80    2.20
  -7  -1   1   14.90    1.70
  -6  -1   1  125.39    5.30
  -5  -1   1  189.78    7.50
  -4  -1   1  580.64   15.80
  -3  -1   1  524.95   14.30
  -2  -1   1   86.99    3.20
  -1  -1   1   99.39    3.10
   0  -1   1  277.07   10.30
   1  -1   1  536.35   13.00
   2  -1   1  867.91   21.20
   3  -1   1  658.13   16.10
   4  -1   1   28.00    1.10
   5  -1   1    3.40    0.80
   6  -1   1   74.29    2.70
   7  -1   1   59.79    2.50
   8  -1   1   33.40    2.60
   9  -1   1  130.99    6.20
  -9   0   1   71.39    3.90
  -8   0   1   44.00    3.10
  -7   0   1  106.89    4.90
  -6   0   1   48.20    2.60
  -5   0   1  494.15   19.00
  -4   0   1  457.65   12.20
  -3   0   1  343.47    8.40
  -2   0   1   39.90    1.40
  -1   0   1  342.47    9.30
   0   0   1    8.60    0.70
   1   0   1    5.70    0.30
   2   0   1  564.84   13.80
   3   0   1  739.93   16.90
   4   0   1 1045.70   25.30
   5   0   1  225.48    6.10
   6   0   1   41.40    2.10
   7   0   1   81.39    3.40
   8   0   1  237.98    8.50
   9   0   1   95.49    4.90
  -9   1   1    4.30    2.30
  -8   1   1    3.50    2.00
  -7   1   1   91.59    4.40
  -6   1   1   14.50    1.30
  -5   1   1   78.09    2.90
  -4   1   1  211.08    6.30
  -3   1   1  678.03   22.00
  -2   1   1 1206.48   39.40
  -1   1   1  387.46    9.50
   0   1   1    6.00    0.30
   1   1   1   99.19    3.50
   2   1   1  338.77   11.60
   3   1   1  860.21   25.10
   4   1   1  479.45   14.10
   5   1   1    4.20    0.80
   6   1   1   50.39    2.30
   7   1   1   52.09    2.60
   8   1   1   18.40    1.90
   9   1   1   10.40    2.20
  -9   2   1  146.29    6.20
  -8   2   1  168.88    5.60
  -7   2   1  125.09    4.80
  -6   2   1   39.50    2.10
  -5   2   1   17.80    1.30
  -4   2   1  504.85   16.50
  -3   2   1  820.02   20.20
  -2   2   1  385.66    9.50
  -1   2   1  176.18    4.40
   0   2   1  448.66   14.80
   1   2   1  600.54   19.10
   2   2   1    7.30    0.80
   3   2   1  138.69    5.60
   4   2   1  576.54   19.90
   5   2   1  609.84   16.40
   6   2   1  229.38    9.10
   7   2   1    1.50    1.10
   8   2   1    7.10    1.50
   9   2   1  107.59    5.10
  -8   3   1   18.30    2.10
  -7   3   1   11.00    1.50
  -6   3   1  204.68    6.40
  -5   3   1    7.80    1.20
  -4   3   1    2.70    0.90
  -3   3   1  122.19    3.20
  -2   3   1  433.86   10.70
  -1   3   1 1127.19   25.60
   0   3   1  524.05   17.30
   1   3   1   68.19    3.20
   2   3   1    2.20    1.10
   3   3   1  139.89    6.30
   4   3   1  392.16   15.50
   5   3   1  259.47    8.30
   6   3   1    2.00    0.70
   7   3   1   80.49    3.40
   8   3   1   22.60    1.90
   9   3   1    0.10    1.80
  -8   4   1  122.09    4.70
  -7   4   1  247.08    7.80
  -6   4   1  169.48    5.50
  -5   4   1    1.40    1.10
  -4   4   1    0.10    0.90
  -3   4   1  238.48    5.30
  -2   4   1  655.53   14.20
  -1   4   1  149.39    4.20
   0   4   1  179.88    5.40
   1   4   1  106.99    3.10
   2   4   1  706.93   20.70
   3   4   1    2.20    0.50
   4   4   1   15.90    1.40
   5   4   1  223.98    8.00
   6   4   1  250.67    8.20
   7   4   1  129.69    4.40
   8   4   1    8.50    1.50
   9   4   1    1.40    1.80
  -7   5   1   33.90    4.10
  -6   5   1   21.00    3.20
  -5   5   1  206.78   10.80
  -4   5   1    7.40    2.20
  -3   5   1   24.50    2.00
  -2   5   1   24.10    1.40
  -1   5   1  203.48    6.30
   0   5   1  471.75   14.20
   1   5   1  438.16   12.10
   2   5   1   61.89    7.30
   3   5   1   23.40    3.60
   4   5   1   54.49    2.20
   5   5   1  108.89    3.70
   6   5   1  110.79    4.30
   7   5   1    1.30    2.00
   8   5   1   54.29    3.00
  -7   6   1   59.29    6.00
  -6   6   1  215.68   11.60
  -5   6   1  129.69    7.60
  -4   6   1   42.10    3.30
  -3   6   1    1.90    1.90
  -2   6   1   56.99    2.30
  -1   6   1  271.77    9.50
   0   6   1   36.00    1.70
   1   6   1   85.69    3.10
   2   6   1    8.80    1.60
   3   6   1  415.76   16.10
   4   6   1    4.30    1.90
   5   6   1    4.10    2.10
   6   6   1   51.79    2.70
   7   6   1   64.79    3.80
  -6   7   1   16.90    4.10
  -5   7   1   17.20    6.00
  -4   7   1  110.19    6.80
  -3   7   1    7.50    2.50
  -2   7   1   47.80    2.40
  -1   7   1    1.10    1.10
   0   7   1   66.89    2.70
   1   7   1  144.69    6.10
   2   7   1  239.38   12.00
   3   7   1   29.40    4.80
   4   7   1   26.00    3.80
   5   7   1    8.40    2.10
   6   7   1   24.70    2.20
   7   7   1   29.10    2.80
  -4   8   1   74.99    5.90
  -3   8   1   61.29    4.90
  -2   8   1    5.60    2.30
  -1   8   1    7.40    1.60
   0   8   1   72.99    3.10
   1   8   1    4.80    1.40
   2   8   1   21.30    2.20
   3   8   1    0.00    4.00
   4   8   1  160.88    7.10
   5   8   1    3.30    3.00
   6   8   1    7.90    3.60
  -3   9   1   26.00    3.90
  -2   9   1    7.30    2.90
  -1   9   1   38.50    2.90
   0   9   1    2.00    2.00
   1   9   1    8.90    1.70
   2   9   1   25.30    2.80
   3   9   1   81.99    6.50
   4   9   1   15.90    3.30
   1  10   1    8.70    6.50
  -1  -9   2   20.50    6.70
   0  -9   2   30.10    7.90
  -4  -8   2    4.10    3.40
  -3  -8   2   21.30    4.00
  -2  -8   2   27.00    4.80
  -1  -8   2   19.40    2.20
   0  -8   2   19.00    2.50
   1  -8   2    7.60    2.70
   2  -8   2   13.80    3.60
   3  -8   2    4.50    3.40
  -6  -7   2    1.20    3.00
  -5  -7   2   20.50    4.50
  -4  -7   2    8.40    3.50
  -3  -7   2    5.30    2.60
  -2  -7   2    6.40    2.90
  -1  -7   2   40.70    2.70
   0  -7   2  157.88    6.00
   1  -7   2  108.29    4.60
   2  -7   2   34.10    3.10
   3  -7   2    2.80    2.70
   4  -7   2   24.10    6.40
   5  -7   2   40.40    7.40
  -7  -6   2   17.40    3.10
  -6  -6   2   51.39    3.90
  -5  -6   2  125.89    6.00
  -4  -6   2   35.60    3.20
  -3  -6   2    2.20    2.00
  -2  -6   2   15.30    2.80
  -1  -6   2   98.79    4.10
   0  -6   2   70.59    3.10
   1  -6   2   90.29    3.70
   2  -6   2   27.10    2.60
   3  -6   2   55.19    4.10
   4  -6   2    2.00    3.70
   5  -6   2    1.80    3.00
   6  -6   2   23.90    4.30
  -8  -5   2   60.79    4.60
  -7  -5   2   25.10    3.10
  -6  -5   2   41.60    3.00
  -5  -5   2    4.30    1.70
  -4  -5   2   71.89    4.90
  -3  -5   2   38.40    3.00
  -2  -5   2   21.40    1.50
  -1  -5   2    1.60    1.70
   0  -5   2   71.89    3.00
   1  -5   2  269.87    9.30
   2  -5   2  277.57    9.60
   3  -5   2  128.79    5.60
   4  -5   2   13.40    2.60
   5  -5   2   20.10    3.10
   6  -5   2   53.19    4.70
   7  -5   2   85.59    6.50
  -8  -4   2    0.30    2.00
  -7  -4   2    2.50    1.70
  -6  -4   2   19.40    1.80
  -5  -4   2  184.58    6.70
  -4  -4   2  388.16   13.20
  -3  -4   2  189.08    7.00
  -2  -4   2   11.10    1.00
  -1  -4   2    4.50    1.40
   0  -4   2  226.88    7.10
   1  -4   2  148.49    4.20
   2  -4   2  241.18    6.70
   3  -4   2   57.09    2.30
   4  -4   2  151.58    6.40
   5  -4   2    5.10    1.80
   6  -4   2   10.60    2.30
   7  -4   2    4.40    2.60
  -9  -3   2   19.50    4.80
  -8  -3   2    7.60    2.00
  -7  -3   2   83.69    3.90
  -6  -3   2   42.60    2.60
  -5  -3   2   67.69    2.70
  -4  -3   2    3.60    0.90
  -3  -3   2  156.58    5.60
  -2  -3   2  214.98    5.70
  -1  -3   2   64.19    2.40
   0  -3   2   33.70    1.30
   1  -3   2   87.09    2.60
   2  -3   2  218.48    5.50
   3  -3   2  542.35   14.50
   4  -3   2  300.57   10.10
   5  -3   2   78.39    3.20
   6  -3   2    3.30    1.50
   7  -3   2   34.90    2.50
   8  -3   2   70.89    4.20
  -9  -2   2   22.70    2.80
  -8  -2   2  134.89    6.20
  -7  -2   2   21.40    2.10
  -6  -2   2   39.80    2.30
  -5  -2   2    2.70    1.00
  -4  -2   2  465.95   12.80
  -3  -2   2  962.80   28.50
  -2  -2   2  498.45   13.10
  -1  -2   2  275.37    8.00
   0  -2   2  117.49    4.20
   1  -2   2  292.77    7.30
   2  -2   2  346.97    8.60
   3  -2   2  320.27    8.00
   4  -2   2  121.09    4.30
   5  -2   2  227.48    7.80
   6  -2   2   46.90    2.40
   7  -2   2   37.60    2.40
   8  -2   2    6.90    2.10
   9  -2   2    9.40    5.40
  -9  -1   2  138.29    6.80
  -8  -1   2   98.19    5.00
  -7  -1   2   13.10    1.70
  -6  -1   2   51.69    2.80
  -5  -1   2   43.30    2.10
  -4  -1   2   30.80    1.20
  -3  -1   2    6.20    0.60
  -2  -1   2  291.87    7.30
  -1  -1   2  660.43   21.10
   0  -1   2  103.29    4.20
   1  -1   2  309.97    8.30
   2  -1   2   42.20    1.20
   3  -1   2   38.10    1.30
   4  -1   2  666.13   17.80
   5  -1   2  455.55   13.40
   6  -1   2  136.69    4.40
   7  -1   2    9.10    1.30
   8  -1   2   14.70    2.30
   9  -1   2   29.30    3.20
  -9   0   2   25.30    3.10
  -8   0   2   51.59    3.40
  -7   0   2  256.07   10.40
  -6   0   2  101.09    4.50
  -5   0   2  175.68    7.10
  -4   0   2   13.10    0.70
  -3   0   2  725.13   19.30
  -2   0   2 1715.23   42.60
  -1   0   2  888.91   26.90
   0   0   2 1554.24   45.50
   1   0   2  276.47    8.30
   2   0   2  113.79    3.50
   3   0   2  454.05   11.20
   4   0   2  143.69    3.70
   5   0   2  119.09    3.40
   6   0   2  187.48    6.60
   7   0   2   82.29    3.50
   8   0   2   67.39    3.60
   9   0   2   33.70    3.10
  -9   1   2   46.40    3.90
  -8   1   2  197.68    8.50
  -7   1   2  200.98    8.40
  -6   1   2   20.80    1.50
  -5   1   2    1.70    0.80
  -4   1   2   35.20    1.20
  -3   1   2    3.60    0.50
  -2   1   2   10.20    0.50
  -1   1   2  347.97    8.50
   0   1   2  857.41   24.10
   1   1   2   90.79    3.50
   2   1   2  503.85   12.30
   3   1   2    7.50    0.50
   4   1   2    4.80    0.50
   5   1   2  379.16   12.60
   6   1   2  404.36   13.50
   7   1   2   94.29    3.80
   8   1   2   35.70    2.60
   9   1   2    2.50    2.00
  -9   2   2    1.60    2.40
  -8   2   2   23.90    2.10
  -7   2   2   50.19    2.50
  -6   2   2  402.06   13.40
  -5   2   2  186.28    6.40
  -4   2   2  505.35   16.60
  -3   2   2   67.29    1.80
  -2   2   2  432.66   10.60
  -1   2   2 1527.55   37.10
   0   2   2  967.20   28.60
   1   2   2 2525.75  111.49
   2   2   2  188.58    6.20
   3   2   2    2.60    0.30
   4   2   2  196.58    5.00
   5   2   2   21.70    1.00
   6   2   2   54.09    2.30
   7   2   2  123.99    4.60
   8   2   2   61.69    3.30
   9   2   2   81.59    4.50
  -8   3   2   40.80    2.60
  -7   3   2  186.48    6.80
  -6   3   2  214.58    7.60
  -5   3   2   32.80    1.90
  -4   3   2   35.80    1.80
  -3   3   2    5.80    0.60
  -2   3   2   37.70    1.20
  -1   3   2   15.70    0.60
   0   3   2  190.78    5.90
   1   3   2  338.77    8.70
   2   3   2  104.69    3.20
   3   3   2  342.37   11.70
   4   3   2   87.39    3.00
   5   3   2   25.10    1.00
   6   3   2  151.98    5.40
   7   3   2  219.18    8.50
   8   3   2   43.10    2.70
   9   3   2   48.60    3.30
  -8   4   2    4.40    2.00
  -7   4   2   14.40    1.80
  -6   4   2   31.30    2.00
  -5   4   2  411.26   13.70
  -4   4   2  159.48    5.60
  -3   4   2  695.73   17.10
  -2   4   2  120.39    3.20
  -1   4   2   45.00    1.30
   0   4   2  467.65   13.80
   1   4   2  642.54   21.70
   2   4   2 1383.66   48.50
   3   4   2  112.39    3.50
   4   4   2    7.00    1.00
   5   4   2   28.90    1.70
   6   4   2    1.00    1.10
   7   4   2   11.00    1.20
   8   4   2   56.89    3.10
   9   4   2   22.00    2.30
  -7   5   2   13.90    3.30
  -6   5   2  116.99    7.10
  -5   5   2   99.69    6.00
  -4   5   2   48.20    3.70
  -3   5   2   71.69    3.50
  -2   5   2    9.00    1.00
  -1   5   2   36.60    1.50
   0   5   2   16.60    1.10
   1   5   2   53.29    2.40
   2   5   2   69.39    3.20
   3   5   2   76.49    4.10
   4   5   2  176.88    5.00
   5   5   2  103.79    4.10
   6   5   2   48.10    2.30
   7   5   2   46.20    3.80
   8   5   2   63.19    3.30
  -7   6   2   18.60    4.10
  -6   6   2    2.50    3.10
  -5   6   2    5.40    2.80
  -4   6   2  234.18   12.10
  -3   6   2   80.89    5.00
  -2   6   2  482.25   14.60
  -1   6   2  151.78    5.50
   0   6   2    0.80    0.90
   1   6   2   68.09    3.50
   2   6   2  352.36   14.60
   3   6   2  406.96   16.60
   4   6   2   54.49    3.50
   5   6   2   10.70    1.70
   6   6   2    1.50    0.90
  -6   7   2    0.50    3.70
  -5   7   2   48.00    7.40
  -4   7   2   22.30    3.40
  -3   7   2   54.49    4.10
  -2   7   2   55.19    2.80
  -1   7   2   21.70    1.60
   0   7   2   31.20    1.70
   1   7   2   17.60    1.60
   2   7   2    1.20    1.60
   3   7   2   13.10    1.70
   4   7   2   24.80    2.20
   5   7   2   61.19    3.30
   6   7   2   64.99    4.80
   7   7   2   35.50    2.40
  -5   8   2    2.10    6.10
  -4   8   2    0.00    3.00
  -3   8   2   62.39    4.90
  -2   8   2   27.40    3.20
  -1   8   2  205.08    6.70
   0   8   2  114.59    4.10
   1   8   2   11.80    1.50
   2   8   2    1.30    1.80
   3   8   2  149.29    6.10
   4   8   2   89.89    4.80
   5   8   2   19.30    4.50
   6   8   2    6.90    2.20
  -3   9   2    0.00    3.20
  -2   9   2   34.30    3.90
  -1   9   2   19.70    2.10
   0   9   2   11.80    1.70
   1   9   2   23.40    2.00
   2   9   2    8.00    2.10
   3   9   2    2.70    4.50
   4   9   2    0.20    5.10
   5   9   2    0.80    3.30
   0  10   2   60.79    3.40
   1  10   2   58.49    4.00
   2  10   2    7.00    2.90
  -3  -8   3   71.49    5.50
  -2  -8   3    8.90    4.90
  -1  -8   3    0.40    2.10
   0  -8   3   67.49    3.90
   1  -8   3   35.90    3.90
   2  -8   3   79.39    6.20
  -5  -7   3   23.40    4.90
  -4  -7   3   33.80    4.20
  -3  -7   3   30.70    3.30
  -2  -7   3    0.00    3.30
  -1  -7   3    7.70    2.20
   0  -7   3    4.20    1.90
   1  -7   3    1.30    2.20
   2  -7   3    4.50    3.00
   3  -7   3   47.20    4.70
   4  -7   3   30.20    6.70
  -6  -6   3    0.10    2.70
  -5  -6   3   14.10    3.10
  -4  -6   3   36.60    3.60
  -3  -6   3   37.40    3.40
  -2  -6   3  257.07    9.30
  -1  -6   3   64.09    3.70
   0  -6   3    8.30    1.70
   1  -6   3  116.99    4.70
   2  -6   3   70.59    4.10
   3  -6   3  180.08    9.70
   4  -6   3  107.99   10.10
   5  -6   3   37.80    7.20
  -7  -5   3   38.40    4.10
  -6  -5   3   14.30    2.40
  -5  -5   3   37.30    3.00
  -4  -5   3   44.60    3.50
  -3  -5   3  118.89    5.90
  -2  -5   3   99.69    3.90
  -1  -5   3   11.00    4.10
   0  -5   3    9.60    1.40
   1  -5   3    8.20    1.40
   2  -5   3    4.40    1.70
   3  -5   3    5.00    2.10
   4  -5   3   68.89    5.00
   5  -5   3   78.59    5.50
   6  -5   3  110.19    7.10
  -8  -4   3   41.00    3.40
  -7  -4   3   16.20    2.40
  -6  -4   3    7.40    1.70
  -5  -4   3    1.30    1.50
  -4  -4   3   17.70    1.60
  -3  -4   3   59.39    3.80
  -2  -4   3  119.09    5.90
  -1  -4   3  670.73   21.80
   0  -4   3  295.57    9.20
   1  -4   3   47.30    2.00
   2  -4   3   78.79    2.60
   3  -4   3  101.39    3.50
   4  -4   3  270.47   10.90
   5  -4   3  295.57   11.90
   6  -4   3   70.09    4.10
   7  -4   3   10.80    4.00
  -8  -3   3    0.70    2.20
  -7  -3   3  124.29    5.30
  -6  -3   3  133.99    5.40
  -5  -3   3  106.89    3.90
  -4  -3   3   52.09    2.50
  -3  -3   3   23.90    2.30
  -2  -3   3  332.17    9.60
  -1  -3   3  210.08    8.40
   0  -3   3   50.59    2.20
   1  -3   3    3.60    0.70
   2  -3   3  133.29    3.50
   3  -3   3   23.70    1.30
   4  -3   3    3.20    1.20
   5  -3   3   59.29    2.80
   6  -3   3  123.19    4.80
   7  -3   3  192.68    8.00
   8  -3   3  104.29    5.50
  -9  -2   3   56.39    7.10
  -8  -2   3   23.70    2.60
  -7  -2   3  158.88    7.00
  -6  -2   3   57.19    3.00
  -5  -2   3   36.60    2.00
  -4  -2   3    1.60    0.90
  -3  -2   3    5.70    0.60
  -2  -2   3   62.39    4.60
  -1  -2   3  375.06   18.90
   0  -2   3 1151.38   28.80
   1  -2   3 1034.40   25.30
   2  -2   3  121.19    3.20
   3  -2   3    4.40    0.70
   4  -2   3  101.89    3.80
   5  -2   3  246.08    8.40
   6  -2   3  454.55   15.20
   7  -2   3   95.39    4.50
   8  -2   3   39.50    3.00
  -9  -1   3   11.80    2.70
  -8  -1   3    4.30    2.00
  -7  -1   3   12.30    1.90
  -6  -1   3  370.76   14.60
  -5  -1   3  321.97   10.10
  -4  -1   3  473.65   14.50
  -3  -1   3   57.09    1.60
  -2  -1   3    6.30    0.80
  -1  -1   3  532.95   19.20
   0  -1   3  331.57   14.30
   1  -1   3   99.59    2.70
   2  -1   3   17.40    0.80
   3  -1   3  385.76   10.40
   4  -1   3   69.99    2.40
   5  -1   3    0.70    0.90
   6  -1   3   14.80    1.50
   7  -1   3  117.19    5.00
   8  -1   3  153.18    8.10
   9  -1   3  168.58    9.30
  -9   0   3    1.30    2.60
  -8   0   3   58.79    3.70
  -7   0   3   46.70    3.00
  -6   0   3  316.57   12.50
  -5   0   3  148.09    4.50
  -4   0   3   57.69    1.80
  -3   0   3   48.90    1.50
  -2   0   3    1.30    0.60
  -1   0   3    0.00    5.70
   0   0   3  552.44   17.50
   1   0   3 1072.29   26.10
   2   0   3 1749.53   46.40
   3   0   3  181.88    5.00
   4   0   3   66.89    2.00
   5   0   3   33.90    1.70
   6   0   3  140.99    4.50
   7   0   3  397.06   15.10
   8   0   3   89.59    5.30
   9   0   3   33.80    3.70
  -9   1   3    6.40    2.80
  -8   1   3   44.20    3.30
  -7   1   3    2.50    1.60
  -6   1   3   65.39    2.80
  -5   1   3  633.74   20.80
  -4   1   3  521.15   15.40
  -3   1   3 1026.40   27.20
  -2   1   3   18.30    0.80
  -1   1   3  149.88    3.90
   0   1   3  308.57    8.10
   1   1   3  301.47   14.10
   2   1   3   64.89    2.20
   3   1   3  143.59    3.60
   4   1   3  340.37    9.20
   5   1   3  113.49    4.10
   6   1   3   16.50    1.40
   7   1   3    6.40    1.40
   8   1   3   75.99    3.90
   9   1   3   93.69    4.90
  -9   2   3   32.30    9.90
  -8   2   3   16.00    1.80
  -7   2   3   24.30    1.90
  -6   2   3   60.19    2.70
  -5   2   3  373.36   12.40
  -4   2   3  236.28    8.00
  -3   2   3   46.20    1.40
  -2   2   3  223.68    5.60
  -1   2   3   27.20    0.90
   0   2   3   33.90    1.10
   1   2   3  323.27   10.90
   2   2   3  387.46   10.50
   3   2   3 1253.07   33.80
   4   2   3  226.18    6.20
   5   2   3  176.48    5.50
   6   2   3    0.50    1.00
   7   2   3   54.59    2.90
   8   2   3  202.18    8.20
   9   2   3   55.19    3.70
  -8   3   3   13.00    2.10
  -7   3   3  102.09    4.20
  -6   3   3   43.20    2.40
  -5   3   3  123.99    4.60
  -4   3   3  599.04   19.70
  -3   3   3  626.14   15.40
  -2   3   3 1023.90   25.00
  -1   3   3   21.50    0.80
   0   3   3  261.77    7.20
   1   3   3   24.70    0.90
   2   3   3  193.68    6.60
   3   3   3   26.30    1.20
   4   3   3  211.78    5.40
   5   3   3  159.08    4.40
   6   3   3  101.59    4.20
   7   3   3   38.10    2.30
   8   3   3   23.40    2.10
   9   3   3   20.40    2.50
  -8   4   3   53.99    3.20
  -7   4   3   56.19    3.10
  -6   4   3    1.30    1.60
  -5   4   3   41.10    2.30
  -4   4   3  249.88    8.50
  -3   4   3  184.58    4.80
  -2   4   3   35.10    1.20
  -1   4   3  268.07    6.70
   0   4   3   78.69    2.30
   1   4   3   36.20    1.70
   2   4   3    4.40    4.80
   3   4   3   95.39    3.10
   4   4   3  441.86   12.90
   5   4   3  233.98    6.00
   6   4   3  164.88    5.70
   7   4   3    6.60    1.20
   8   4   3   12.30    1.70
   9   4   3   69.19    4.00
  -7   5   3   15.90    3.50
  -6   5   3  124.59    7.30
  -5   5   3  130.39    7.40
  -4   5   3  110.49    6.30
  -3   5   3  277.97   11.00
  -2   5   3  399.86   11.90
  -1   5   3  514.05   15.20
   0   5   3  111.49    4.00
   1   5   3  209.38    6.50
   2   5   3    2.20    1.40
   3   5   3   67.19    3.80
   4   5   3   12.70    1.50
   5   5   3  115.99    3.80
   6   5   3   57.09    3.20
   7   5   3   45.00    2.40
   8   5   3   39.80    2.50
  -7   6   3   63.69    5.90
  -6   6   3   81.29    5.90
  -5   6   3    7.20    2.80
  -4   6   3    7.10    2.60
  -3   6   3  117.79    6.70
  -2   6   3   55.49    2.60
  -1   6   3   25.50    1.60
   0   6   3  122.59    4.50
   1   6   3   83.39    3.50
   2   6   3   31.80    2.40
   3   6   3   24.50    2.60
   4   6   3   12.90    1.80
   5   6   3  100.39    5.30
   6   6   3  126.69    5.50
  -6   7   3   18.40    4.30
  -5   7   3  103.29   11.00
  -4   7   3  153.08    8.60
  -3   7   3   63.19    4.50
  -2   7   3   66.69    2.80
  -1   7   3  133.99    5.00
   0   7   3  206.58    7.30
   1   7   3   97.99    3.90
   2   7   3  133.79    6.20
   3   7   3    7.90    3.20
   4   7   3   11.00    3.10
   5   7   3    2.50    1.80
   6   7   3   35.80    2.40
   7   7   3   10.40    1.40
  -5   8   3   66.89    9.40
  -4   8   3    8.90    3.30
  -3   8   3    0.60    2.60
  -2   8   3   36.60    3.50
  -1   8   3    7.50    1.50
   0   8   3    7.90    1.30
   1   8   3   32.70    1.90
   2   8   3   35.50    3.20
   3   8   3   21.40    2.40
   4   8   3   52.29    3.30
   5   8   3    2.40    2.50
   6   8   3   12.20    2.80
  -3   9   3   87.09    6.30
  -2   9   3   38.90    4.20
  -1   9   3    7.10    1.90
   0   9   3   28.00    2.10
   1   9   3   63.49    2.90
   2   9   3   43.30    3.10
   3   9   3   77.39    4.80
   4   9   3    7.90    2.90
   5   9   3    4.80    3.10
  -1  10   3    8.70    3.50
   0  10   3    0.50    2.00
   1  10   3    0.70    2.50
   2  10   3    6.90    2.70
   3  10   3    4.70   15.20
  -1  -8   4    3.80    2.50
   0  -8   4   20.10    3.70
   1  -8   4    2.60    6.30
  -4  -7   4    7.20    4.40
  -3  -7   4    2.50    3.70
  -2  -7   4   36.40    3.50
  -1  -7   4   72.19    4.10
   0  -7   4   51.89    3.30
   1  -7   4   81.99    5.20
   2  -7   4   35.00    4.40
   3  -7   4   26.00    4.30
  -6  -6   4    6.80    3.20
  -5  -6   4    7.80    3.60
  -4  -6   4    4.60    3.70
  -3  -6   4   63.89    4.20
  -2  -6   4   15.40    2.30
  -1  -6   4   19.10    2.60
   0  -6   4   21.10    2.30
   1  -6   4   78.59    3.80
   2  -6   4    5.10    2.40
   3  -6   4   10.60    3.10
   4  -6   4   12.10    5.70
   5  -6   4   36.30    7.10
  -7  -5   4    7.50    3.40
  -6  -5   4   15.50    2.70
  -5  -5   4   35.20    3.20
  -4  -5   4   42.50    4.70
  -3  -5   4   21.40    4.00
  -2  -5   4    4.60    2.00
  -1  -5   4   84.19    4.60
   0  -5   4  194.68    7.10
   1  -5   4  262.37    9.30
   2  -5   4  209.28    8.90
   3  -5   4   15.90    2.90
   4  -5   4   18.80    3.30
   5  -5   4   25.60    3.60
   6  -5   4    7.50    4.70
  -7  -4   4   27.40    3.00
  -6  -4   4  111.89    4.50
  -5  -4   4   46.20    2.90
  -4  -4   4   64.89    3.50
  -3  -4   4    8.40    2.00
  -2  -4   4  165.58    5.50
  -1  -4   4   16.80    2.70
   0  -4   4   64.19    2.80
   1  -4   4   47.50    2.20
   2  -4   4  225.88    8.10
   3  -4   4   21.10    1.70
   4  -4   4   55.59    3.40
   5  -4   4    3.50    2.00
   6  -4   4   32.90    5.00
   7  -4   4  110.49    9.70
  -8  -3   4    0.60    2.50
  -7  -3   4   15.00    2.40
  -6  -3   4    8.20    1.90
  -5  -3   4   39.20    2.30
  -4  -3   4   71.99    3.20
  -3  -3   4  159.78    6.40
  -2  -3   4   91.19    3.90
  -1  -3   4   78.39    3.00
   0  -3   4  114.09    5.00
   1  -3   4  371.16   10.10
   2  -3   4  554.44   14.90
   3  -3   4  380.16   11.50
   4  -3   4    0.40    1.30
   5  -3   4    2.10    1.60
   6  -3   4   22.80    2.50
   7  -3   4    3.20    2.40
   8  -3   4   38.90    7.40
  -8  -2   4   41.50    3.60
  -7  -2   4    9.40    2.10
  -6  -2   4   45.10    2.80
  -5  -2   4  180.58    6.10
  -4  -2   4  173.08    5.70
  -3  -2   4  323.97    9.00
  -2  -2   4   93.19    3.30
  -1  -2   4  314.27    8.60
   0  -2   4   13.50    1.40
   1  -2   4  132.49    3.60
   2  -2   4   52.39    1.70
   3  -2   4  453.95   12.30
   4  -2   4   39.40    2.10
   5  -2   4  171.18    6.10
   6  -2   4    6.10    1.80
   7  -2   4    8.40    2.20
   8  -2   4   80.49    4.60
  -8  -1   4    2.40    2.10
  -7  -1   4    1.20    1.90
  -6  -1   4   17.70    2.00
  -5  -1   4    3.70    1.20
  -4  -1   4   51.69    1.70
  -3  -1   4  140.59    3.80
  -2  -1   4  316.97    9.20
  -1  -1   4  457.15   12.80
   0  -1   4  372.76   10.20
   1  -1   4   38.60    1.50
   2  -1   4  593.44   14.60
   3  -1   4  681.03   19.60
   4  -1   4  582.54   17.30
   5  -1   4   21.80    1.60
   6  -1   4   11.90    1.80
   7  -1   4    8.90    1.80
   8  -1   4    0.80    2.70
  -8   0   4  133.99    6.40
  -7   0   4   94.39    4.70
  -6   0   4    3.90    1.60
  -5   0   4   37.20    1.80
  -4   0   4  173.58    5.40
  -3   0   4  423.56   10.70
  -2   0   4  856.51   21.80
  -1   0   4  299.97    8.20
   0   0   4  450.05   13.30
   1   0   4  146.49    5.30
   2   0   4  106.89    3.00
   3   0   4   48.90    1.60
   4   0   4  453.95   13.50
   5   0   4   58.89    2.80
   6   0   4  221.08    8.50
   7   0   4   47.20    3.50
   8   0   4    1.70    2.30
   9   0   4   19.30    3.50
  -8   1   4   80.39    4.70
  -7   1   4   26.80    2.50
  -6   1   4    1.80    1.10
  -5   1   4    0.60    0.90
  -4   1   4    0.30    0.70
  -3   1   4    9.70    0.80
  -2   1   4  204.98    5.20
  -1   1   4  368.16    9.50
   0   1   4 1232.08   31.70
   1   1   4  591.24   16.10
   2   1   4    5.80    0.80
   3   1   4  486.35   13.00
   4   1   4  407.26   10.90
   5   1   4  494.45   16.00
   6   1   4   52.39    3.20
   7   1   4   34.60    2.80
   8   1   4    0.30    2.10
   9   1   4    0.20    2.70
  -8   2   4   43.80    2.60
  -7   2   4  244.28    8.60
  -6   2   4  164.68    5.90
  -5   2   4   73.89    3.00
  -4   2   4    2.50    0.90
  -3   2   4   74.79    2.30
  -2   2   4  668.73   16.40
  -1   2   4 1367.06   33.30
   0   2   4  333.77    8.80
   1   2   4  116.29    5.30
   2   2   4  207.48    9.00
   3   2   4    9.80    0.50
   4   2   4   36.00    1.60
   5   2   4  198.88    7.80
   6   2   4   56.39    3.40
   7   2   4  159.88    7.90
   8   2   4   93.39    5.40
   9   2   4    8.60    3.00
  -8   3   4   85.89    4.10
  -7   3   4  114.09    4.60
  -6   3   4   91.09    3.80
  -5   3   4    9.50    1.30
  -4   3   4   26.60    1.60
  -3   3   4    0.90    0.60
  -2   3   4   26.80    1.00
  -1   3   4  204.78    5.20
   0   3   4  207.58    5.80
   1   3   4 1346.47   40.70
   2   3   4  511.85   13.80
   3   3   4   57.79    1.80
   4   3   4  139.19    4.40
   5   3   4  148.79    5.90
   6   3   4  289.87   13.40
   7   3   4   65.59    3.90
   8   3   4   32.40    2.90
   9   3   4    5.40    2.50
  -8   4   4   13.10    2.40
  -7   4   4   28.40    2.40
  -6   4   4  253.67    8.90
  -5   4   4  216.88    7.60
  -4   4   4  182.88    6.40
  -3   4   4   30.50    1.30
  -2   4   4   20.60    0.90
  -1   4   4  416.66   10.30
   0   4   4  956.00   25.40
   1   4   4  147.79    5.10
   2   4   4    7.50   13.90
   3   4   4   95.59    3.60
   4   4   4    8.60    1.20
   5   4   4   16.30    1.40
   6   4   4   34.80    2.10
   7   4   4   24.20    2.10
   8   4   4   84.79    5.00
   9   4   4   77.09    5.00
  -7   5   4   80.09    5.90
  -6   5   4   87.69    5.90
  -5   5   4  134.99    7.70
  -4   5   4   23.40    2.80
  -3   5   4   99.09    4.50
  -2   5   4    8.70    1.00
  -1   5   4   76.09    2.60
   0   5   4   90.59    3.40
   1   5   4   93.69    5.10
   2   5   4  659.33   26.20
   3   5   4  320.77   11.00
   4   5   4   69.29    3.50
   5   5   4   11.90    1.30
   6   5   4   36.10    2.30
   7   5   4  108.79    5.70
   8   5   4   42.20    3.20
  -7   6   4    2.80    3.70
  -6   6   4    6.40    3.40
  -5   6   4  133.79    8.00
  -4   6   4  180.28    9.70
  -3   6   4  209.38   10.80
  -2   6   4  126.39    4.70
  -1   6   4    1.70    1.00
   0   6   4  123.69    4.50
   1   6   4  415.96   14.20
   2   6   4   59.19    5.90
   3   6   4   53.99    6.10
   4   6   4   51.39    3.80
   5   6   4   16.50    2.10
   6   6   4    1.40    1.30
   7   6   4    0.50    1.50
   8   6   4    3.00    2.00
  -6   7   4   58.09    5.90
  -5   7   4   46.50    4.90
  -4   7   4   91.49    6.90
  -3   7   4   19.10    3.00
  -2   7   4  115.99    4.70
  -1   7   4   18.30    1.70
   0   7   4   75.79    3.10
   1   7   4   15.50    1.40
   2   7   4   26.10    3.40
   3   7   4  207.28    8.80
   4   7   4  163.48    8.40
   5   7   4   39.90    3.30
   6   7   4    0.90    1.40
   7   7   4    3.30    1.40
  -5   8   4    0.90    6.40
  -4   8   4   42.80    4.60
  -3   8   4   94.19    6.20
  -2   8   4  117.69    6.90
  -1   8   4  132.79    5.10
   0   8   4    0.80    1.40
   1   8   4   20.60    1.70
   2   8   4  125.69    6.60
   3   8   4   22.90    2.80
   4   8   4   36.00    3.30
   5   8   4   20.70    3.00
   6   8   4    8.10    2.40
   7   8   4    0.30    1.80
  -3   9   4   30.00    5.80
  -2   9   4    9.60    3.00
  -1   9   4   72.09    3.30
   0   9   4   16.50    1.80
   1   9   4   44.10    2.40
   2   9   4    1.40    2.20
   3   9   4    1.70    2.90
   4   9   4   48.30    3.60
   5   9   4   41.40    4.50
  -1  10   4   46.40    4.40
   0  10   4   74.09    3.60
   1  10   4    3.40    2.60
   2  10   4    0.30    2.50
   3  10   4   27.40    4.40
  -3  -7   5    5.10    4.00
  -2  -7   5    1.80    3.10
  -1  -7   5    2.40    3.00
   0  -7   5   41.00    4.00
   1  -7   5    4.10    3.30
   2  -7   5   50.69    5.80
  -5  -6   5   27.10    4.70
  -4  -6   5   60.69    5.50
  -3  -6   5   61.39    4.50
  -2  -6   5   30.70    3.00
  -1  -6   5    5.50    3.30
   0  -6   5   38.20    2.80
   1  -6   5   71.19    4.70
   2  -6   5   81.49    5.10
   3  -6   5   40.10    4.70
   4  -6   5    8.10    6.20
  -6  -5   5   15.20    2.90
  -5  -5   5   39.90    3.80
  -4  -5   5   23.90    4.40
  -3  -5   5   13.20    3.40
  -2  -5   5   25.20    2.40
  -1  -5   5    0.00    2.50
   0  -5   5    9.00    2.20
   1  -5   5   55.09    3.70
   2  -5   5   35.00    3.20
   3  -5   5  122.29    7.30
   4  -5   5  132.99   11.80
   5  -5   5   95.09    8.70
  -7  -4   5    7.50    2.90
  -6  -4   5    4.30    2.10
  -5  -4   5    0.70    1.70
  -4  -4   5   69.99    4.00
  -3  -4   5  178.48    6.00
  -2  -4   5  241.48    8.00
  -1  -4   5  156.38    5.70
   0  -4   5    3.70    1.90
   1  -4   5   32.20    2.10
   2  -4   5  155.58    6.00
   3  -4   5  149.19    5.20
   4  -4   5   95.59    4.90
   5  -4   5   28.10    4.90
   6  -4   5   37.90    6.00
  -7  -3   5    9.10    2.70
  -6  -3   5   11.90    2.30
  -5  -3   5   25.60    2.20
  -4  -3   5   54.19    2.90
  -3  -3   5   66.49    3.90
  -2  -3   5   51.89    2.90
  -1  -3   5   77.59    3.10
   0  -3   5   17.80    3.20
   1  -3   5   28.70    1.90
   2  -3   5   12.80    1.50
   3  -3   5  108.49    3.90
   4  -3   5  183.58    7.80
   5  -3   5  264.67   12.90
   6  -3   5  171.48    9.00
   7  -3   5   19.30    3.90
  -8  -2   5    1.30    2.80
  -7  -2   5   43.70    3.60
  -6  -2   5   26.70    2.50
  -5  -2   5   40.00    2.50
  -4  -2   5    0.80    0.90
  -3  -2   5   83.19    3.20
  -2  -2   5  307.57   10.40
  -1  -2   5  578.34   19.20
   0  -2   5  435.56   14.80
   1  -2   5   37.30    1.80
   2  -2   5    1.40    0.90
   3  -2   5  190.88    6.00
   4  -2   5  203.08    7.10
   5  -2   5  140.99    6.00
   6  -2   5   62.89    3.60
   7  -2   5   37.00    3.10
   8  -2   5    1.50    2.60
  -8  -1   5   67.59    4.60
  -7  -1   5  103.59    5.40
  -6  -1   5   74.39    4.10
  -5  -1   5   73.99    3.20
  -4  -1   5    1.20    0.90
  -3  -1   5   61.19    2.20
  -2  -1   5   74.59    5.30
  -1  -1   5  127.89    4.00
   0  -1   5  124.49    4.10
   1  -1   5   65.99    3.80
   2  -1   5   59.59    1.90
   3  -1   5   26.60    1.50
   4  -1   5  242.08    8.20
   5  -1   5  183.48    7.30
   6  -1   5  312.17   12.00
   7  -1   5  249.28    9.90
   8  -1   5   52.69    3.50
  -8   0   5   27.10    3.10
  -7   0   5    4.50    2.10
  -6   0   5  137.99    6.20
  -5   0   5   72.39    3.00
  -4   0   5  134.59    4.40
  -3   0   5    1.40    0.80
  -2   0   5   32.90    2.10
  -1   0   5  308.97   11.20
   0   0   5 1192.28   35.00
   1   0   5  682.83   18.40
   2   0   5  230.18    5.90
   3   0   5    8.60    0.90
   4   0   5   95.29    3.60
   5   0   5  204.58    8.00
   6   0   5  122.09    5.20
   7   0   5   95.19    4.20
   8   0   5   38.70    4.00
  -8   1   5   25.60    3.10
  -7   1   5  106.99    4.30
  -6   1   5  126.19    4.80
  -5   1   5  239.08    8.20
  -4   1   5  212.18    6.60
  -3   1   5   45.90    1.90
  -2   1   5   44.70    1.60
  -1   1   5   25.60    1.40
   0   1   5  185.28    6.60
   1   1   5   99.39    4.60
   2   1   5  109.59    4.70
   3   1   5  102.99    3.70
   4   1   5  173.38    5.90
   5   1   5  338.77   11.20
   6   1   5   99.39    5.30
   7   1   5  181.08    9.00
   8   1   5  204.48   10.20
   9   1   5   53.49    5.10
  -8   2   5   39.70    2.60
  -7   2   5   25.70    2.10
  -6   2   5    7.70    1.50
  -5   2   5  246.68    8.50
  -4   2   5  128.89    4.70
  -3   2   5  206.58    5.80
  -2   2   5   15.50    0.90
  -1   2   5    1.70    0.60
   0   2   5  133.39    9.30
   1   2   5 1299.07   36.20
   2   2   5  481.05   14.30
   3   2   5  451.55   13.10
   4   2   5   22.70    1.00
   5   2   5    8.20    1.20
   6   2   5  119.49    6.00
   7   2   5   58.59    4.10
   8   2   5   69.59    4.60
   9   2   5   20.90    3.10
  -8   3   5   62.69    3.60
  -7   3   5   71.89    3.50
  -6   3   5   81.09    3.50
  -5   3   5   81.39    3.40
  -4   3   5  407.26   13.60
  -3   3   5  339.57    9.20
  -2   3   5  206.38    5.30
  -1   3   5   11.20    0.70
   0   3   5    1.60    0.80
   1   3   5   77.59    2.70
   2   3   5   62.59    3.00
   3   3   5   78.19    2.60
   4   3   5  141.49    5.70
   5   3   5  217.58    8.60
   6   3   5  304.17   14.20
   7   3   5   38.40    2.90
   8   3   5   49.60    3.70
   9   3   5   99.49    6.00
  -8   4   5    2.50    3.90
  -7   4   5   21.10    2.40
  -6   4   5    8.00    1.80
  -5   4   5   11.70    1.60
  -4   4   5  234.48    8.10
  -3   4   5  143.09    4.20
  -2   4   5  149.29    3.90
  -1   4   5   63.79    1.90
   0   4   5   41.00    1.60
   1   4   5    0.00    1.30
   2   4   5  823.72   22.80
   3   4   5  222.48    9.00
   4   4   5  359.56   13.80
   5   4   5   35.60    2.20
   6   4   5    8.10    1.50
   7   4   5   40.00    3.00
   8   4   5   23.10    2.70
   9   4   5   28.20    6.20
  -7   5   5   94.79    6.80
  -6   5   5  125.59    7.80
  -5   5   5   16.70    2.90
  -4   5   5   33.30    3.40
  -3   5   5  371.56   14.70
  -2   5   5  344.27   10.40
  -1   5   5  217.48    7.50
   0   5   5    5.00    0.80
   1   5   5    0.00    1.00
   2   5   5    5.60    0.70
   3   5   5   27.60    2.30
   4   5   5   19.40    2.30
   5   5   5  105.79    4.50
   6   5   5  132.99    5.50
   7   5   5  196.18    9.40
   8   5   5    5.40    2.40
  -7   6   5   13.30    5.30
  -6   6   5    4.20    3.50
  -5   6   5    0.00    2.80
  -4   6   5   13.00    2.90
  -3   6   5  120.89    7.00
  -2   6   5   82.79    3.40
  -1   6   5   70.59    3.00
   0   6   5   95.09    3.60
   1   6   5  100.09    4.00
   2   6   5    7.50    0.80
   3   6   5  250.27   15.90
   4   6   5   81.09    4.70
   5   6   5  185.48    9.20
   6   6   5   32.70    2.70
   7   6   5   12.20    2.40
   8   6   5    4.90    2.60
  -6   7   5   96.29    7.20
  -5   7   5  119.99    7.60
  -4   7   5    6.90    8.50
  -3   7   5    7.00    2.70
  -2   7   5  185.88    8.00
  -1   7   5  241.08    8.40
   0   7   5  116.59    4.40
   1   7   5   24.30    1.70
   2   7   5    3.80    2.20
   3   7   5    1.60    1.90
   4   7   5    2.40    2.10
   5   7   5    5.20    2.90
   6   7   5   62.79    4.10
   7   7   5   56.69    3.90
  -5   8   5    2.20    7.10
  -4   8   5    4.60    3.50
  -3   8   5    3.40    2.90
  -2   8   5   40.20    3.90
  -1   8   5   21.40    2.00
   0   8   5   28.00    2.10
   1   8   5   62.49    3.00
   2   8   5  106.69    5.30
   3   8   5   15.70    3.00
   4   8   5   37.50    3.50
   5   8   5   14.60    3.00
   6   8   5   47.30    4.30
  -3   9   5   34.40    4.40
  -2   9   5    3.00    2.80
  -1   9   5   51.59    3.10
   0   9   5   98.09    4.30
   1   9   5   37.90    2.50
   2   9   5   19.30    2.90
   3   9   5    4.40    3.50
   4   9   5    2.40    3.00
   5   9   5    5.40    3.50
  -1  10   5    8.90    3.10
   0  10   5    0.30    1.80
   1  10   5    7.70    2.60
   2  10   5   18.60    3.00
   3  10   5   58.29    5.30
   0  -7   6    2.50    7.50
  -4  -6   6    5.60    5.40
  -3  -6   6    2.40    4.00
  -2  -6   6   14.50    3.30
  -1  -6   6    9.70    4.00
   0  -6   6   62.19    4.50
   1  -6   6   11.30    3.20
   2  -6   6    1.20    3.30
   3  -6   6   46.10    7.20
  -5  -5   6   81.09    5.50
  -4  -5   6    3.70    4.50
  -3  -5   6    0.80    2.20
  -2  -5   6   47.40    3.80
  -1  -5   6  122.59    6.90
   0  -5   6   66.29    3.70
   1  -5   6   41.90    3.60
   2  -5   6    2.20    2.70
   3  -5   6   12.00    4.80
   5  -5   6   10.50    6.10
  -6  -4   6   49.50    3.70
  -5  -4   6    1.60    2.30
  -4  -4   6   25.80    3.10
  -3  -4   6    4.20    2.70
  -2  -4   6    9.00    1.90
  -1  -4   6   31.40    2.50
   0  -4   6   33.40    3.20
   1  -4   6  158.18    6.10
   2  -4   6   57.39    3.40
   3  -4   6    7.40    3.30
   4  -4   6   33.90    5.70
   5  -4   6   73.89    8.10
   6  -4   6   48.30    7.50
  -7  -3   6    1.90    3.00
  -6  -3   6   38.00    3.30
  -5  -3   6   51.09    3.10
  -4  -3   6  255.17    9.30
  -3  -3   6    7.60    2.50
  -2  -3   6    8.60    2.80
  -1  -3   6   48.50    3.30
   0  -3   6  275.97   10.30
   1  -3   6  158.68    5.40
   2  -3   6  237.48    7.60
   3  -3   6    6.20    2.10
   4  -3   6    0.00    2.40
   5  -3   6   12.10    3.20
   6  -3   6    3.70    3.30
   7  -3   6   20.50    5.30
  -7  -2   6   45.50    4.80
  -6  -2   6  103.79    4.90
  -5  -2   6  182.18    6.40
  -4  -2   6    3.30    1.10
  -3  -2   6   11.90    2.30
  -2  -2   6    4.30    1.80
  -1  -2   6   10.40    1.60
   0  -2   6   39.20    2.90
   1  -2   6   62.99    2.70
   2  -2   6  223.28    7.10
   3  -2   6  172.58    7.30
   4  -2   6   39.50    2.90
   5  -2   6    1.40    1.90
   6  -2   6   52.09    3.60
   7  -2   6   39.60    4.60
  -8  -1   6    0.50    3.10
  -7  -1   6    7.30    2.60
  -6  -1   6    3.60    2.30
  -5  -1   6   32.20    1.80
  -4  -1   6  191.18    5.70
  -3  -1   6  562.64   15.70
  -2  -1   6  110.59    6.00
  -1  -1   6   24.30    2.60
   0  -1   6    3.10    1.30
   1  -1   6  447.16   12.80
   2  -1   6  269.97    7.60
   3  -1   6  644.64   21.00
   4  -1   6   10.30    1.50
   5  -1   6   16.10    2.00
   6  -1   6    1.60    1.60
   7  -1   6    2.10    2.00
   8  -1   6   11.30    2.50
  -8   0   6   13.20    4.50
  -7   0   6    2.10    2.40
  -6   0   6   63.09    3.00
  -5   0   6  176.88    6.40
  -4   0   6  316.47    9.70
  -3   0   6    3.60    1.00
  -2   0   6    9.60    1.90
  -1   0   6   33.80    1.70
   0   0   6   16.00    1.20
   1   0   6    8.40    1.30
   2   0   6   93.99    3.30
   3   0   6  181.98    6.30
   4   0   6  328.67   11.00
   5   0   6   68.09    3.30
   6   0   6   21.90    2.10
   7   0   6   15.90    2.00
   8   0   6   12.90    3.00
  -8   1   6    0.90    2.80
  -7   1   6   10.60    1.70
  -6   1   6   36.80    2.30
  -5   1   6    1.50    1.30
  -4   1   6    6.20    1.20
  -3   1   6  361.66   10.90
  -2   1   6  754.12   20.20
  -1   1   6  347.27    9.10
   0   1   6  144.29    4.50
   1   1   6   34.10    1.80
   2   1   6  420.86   14.40
   3   1   6  335.27   11.10
   4   1   6  778.02   25.20
   5   1   6   12.70    1.40
   6   1   6   35.90    2.20
   7   1   6    3.40    2.00
   8   1   6    1.70    2.40
  -8   2   6  140.19    5.50
  -7   2   6   51.29    3.00
  -6   2   6    6.10    1.60
  -5   2   6   30.00    2.00
  -4   2   6  201.98    6.40
  -3   2   6  294.77    9.00
  -2   2   6   11.80    1.00
  -1   2   6   67.89    2.60
   0   2   6   96.59    2.80
   1   2   6   13.70    2.70
   2   2   6   12.70    1.90
   3   2   6   53.99    2.60
   4   2   6   68.99    2.70
   5   2   6  338.27   11.20
   6   2   6   78.79    4.50
   7   2   6   68.09    4.40
   8   2   6    0.00    2.40
  -8   3   6   49.70    3.70
  -7   3   6    3.30    2.00
  -6   3   6   32.80    2.40
  -5   3   6   76.39    3.40
  -4   3   6    2.00    1.20
  -3   3   6    6.40    1.00
  -2   3   6  351.86    8.80
  -1   3   6  760.92   18.70
   0   3   6  494.55   12.60
   1   3   6  335.37   10.20
   2   3   6  107.99    6.00
   3   3   6  178.98    6.30
   4   3   6  274.47   10.70
   5   3   6  535.15   20.30
   6   3   6    7.20    1.80
   7   3   6   44.70    3.50
   8   3   6   15.00    2.60
  -7   4   6  210.48    9.30
  -6   4   6  109.49    4.60
  -5   4   6   25.20    2.10
  -4   4   6    0.40    1.20
  -3   4   6  151.18    4.40
  -2   4   6  153.68    4.40
  -1   4   6   41.20    1.60
   0   4   6  110.89    4.00
   1   4   6   97.49    3.30
   2   4   6    1.40    1.00
   3   4   6   44.70    2.80
   4   4   6    9.00    1.80
   5   4   6   18.20    1.90
   6   4   6  175.88    7.20
   7   4   6   69.79    4.40
   8   4   6   82.39    5.50
  -7   5   6   41.00    4.90
  -6   5   6    7.20    3.20
  -5   5   6   72.69    6.30
  -4   5   6   74.39    5.10
  -3   5   6   23.20    1.80
  -2   5   6   23.00    1.30
  -1   5   6  136.29    4.40
   0   5   6  470.55   14.00
   1   5   6  365.36   12.20
   2   5   6  392.96   13.80
   3   5   6   95.19    5.90
   4   5   6   31.00    2.60
   5   5   6  132.09    5.60
   6   5   6  227.48    9.10
   7   5   6    1.30    2.30
   8   5   6   40.10    3.90
  -6   6   6  178.58   10.50
  -5   6   6  109.69    7.00
  -4   6   6   42.40    4.30
  -3   6   6   33.60    3.60
  -2   6   6   52.49    3.20
  -1   6   6   42.40    2.20
   0   6   6   42.90    2.10
   1   6   6   93.59    3.80
   2   6   6   42.50    2.70
   3   6   6   17.00    5.70
   4   6   6   47.50    3.90
   5   6   6    4.90    1.80
   6   6   6    2.10    1.90
   7   6   6   40.00    4.40
   8   6   6   19.70    3.70
  -6   7   6   22.50    6.70
  -5   7   6    2.70    3.60
  -4   7   6   75.49    9.00
  -3   7   6   39.00    4.10
  -2   7   6   52.19    3.40
  -1   7   6   31.70    2.10
   0   7   6   19.60    1.60
   1   7   6  177.98    7.10
   2   7   6  193.88    8.70
   3   7   6  247.78   12.40
   4   7   6   90.59    5.60
   5   7   6    7.90    3.00
   6   7   6   40.90    3.30
   7   7   6   60.59    4.30
  -5   8   6   74.89   11.50
  -4   8   6   67.99    6.70
  -3   8   6   48.10    4.70
  -2   8   6   52.69    4.50
  -1   8   6    3.40    1.50
   0   8   6    8.10    1.50
   1   8   6   19.10    1.80
   2   8   6   44.20    4.10
   3   8   6    1.80    3.40
   4   8   6   16.70    3.10
   5   8   6   29.60    3.80
   6   8   6   10.90    2.40
  -3   9   6   54.49    5.60
  -2   9   6    9.60    3.10
  -1   9   6   52.49    3.20
   0   9   6   29.00    2.40
   1   9   6    0.60    1.40
   2   9   6   43.70    3.90
   3   9   6   62.29    5.60
   4   9   6   92.49    6.00
   5   9   6   40.60    4.40
  -1  10   6   38.20    4.30
   0  10   6    0.60    2.20
   1  10   6    0.40    1.80
   2  10   6    5.00    3.10
   3  10   6    3.50    6.40
  -2  -6   7    3.50    4.10
  -1  -6   7   64.59    6.20
   0  -6   7   12.70    3.50
   1  -6   7    3.10    3.10
   2  -6   7   11.60    7.00
  -4  -5   7   39.30    6.20
  -3  -5   7    4.60    2.80
  -2  -5   7    6.90    2.70
  -1  -5   7    0.60    3.60
   0  -5   7    4.10    2.90
   1  -5   7   80.19    5.10
   2  -5   7   75.79    6.50
  -5  -4   7    3.80    2.60
  -4  -4   7  103.99    6.00
  -3  -4   7  131.49    5.20
  -2  -4   7   25.50    2.60
  -1  -4   7    0.60    2.60
   0  -4   7  104.39    5.50
   1  -4   7   16.40    2.40
   2  -4   7   33.80    4.40
   3  -4   7   35.90    6.80
   4  -4   7   15.90    5.80
   5  -4   7   31.20    7.10
  -6  -3   7    0.70    2.80
  -5  -3   7   54.19    3.40
  -4  -3   7    1.70    1.30
  -3  -3   7  118.59    5.10
  -2  -3   7   11.50    2.50
  -1  -3   7   40.60    2.60
   0  -3   7   23.30    2.80
   1  -3   7   24.00    2.50
   2  -3   7  144.89    6.60
   3  -3   7   93.89    5.20
   4  -3   7  169.68    9.10
   5  -3   7   99.89    6.90
   6  -3   7   15.40    4.10
  -7  -2   7    7.90    3.50
  -6  -2   7   23.90    3.10
  -5  -2   7    2.60    2.00
  -4  -2   7    9.80    1.50
  -3  -2   7  288.47    9.20
  -2  -2   7  331.07   10.40
  -1  -2   7  105.39    4.20
   0  -2   7   10.80    2.30
   1  -2   7  121.79    8.70
   2  -2   7    5.90    1.90
   3  -2   7   53.39    3.60
   4  -2   7   59.29    4.80
   5  -2   7   50.39    5.80
   6  -2   7   41.80    4.50
   7  -2   7   15.60    3.80
  -7  -1   7   61.09    4.80
  -6  -1   7    3.00    2.50
  -5  -1   7    1.70    1.40
  -4  -1   7  101.29    3.60
  -3  -1   7    6.20    1.50
  -2  -1   7  275.07    9.40
  -1  -1   7   24.20    2.90
   0  -1   7  130.29    4.80
   1  -1   7  125.49    5.70
   2  -1   7   63.89    3.30
   3  -1   7   99.59    4.10
   4  -1   7   76.99    3.50
   5  -1   7  267.07   10.60
   6  -1   7  217.78    8.90
   7  -1   7   46.40    3.60
  -7   0   7   28.40    3.60
  -6   0   7   35.10    2.40
  -5   0   7   72.49    3.40
  -4   0   7   65.29    2.90
  -3   0   7   23.30    1.60
  -2   0   7  439.36   12.80
  -1   0   7  581.44   16.60
   0   0   7  239.78    8.10
   1   0   7   84.99    6.50
   2   0   7   80.99    5.00
   3   0   7    3.80    1.40
   4   0   7   69.79    3.10
   5   0   7   56.19    3.20
   6   0   7   61.69    3.50
   7   0   7   64.99    3.80
   8   0   7   25.20    3.90
  -7   1   7  113.59    4.90
  -6   1   7  150.68    5.80
  -5   1   7    1.90    1.50
  -4   1   7   18.30    1.70
  -3   1   7   77.99    3.00
  -2   1   7   29.70    1.80
  -1   1   7  307.77   11.00
   0   1   7   31.10    1.50
   1   1   7  194.58    6.20
   2   1   7  344.67   12.30
   3   1   7  103.49    4.00
   4   1   7    5.80    1.40
   5   1   7   37.90    2.30
   6   1   7  229.88    9.10
   7   1   7  266.87   13.10
   8   1   7   64.49    5.10
  -7   2   7   13.90    2.30
  -6   2   7   32.10    2.50
  -5   2   7   87.69    3.80
  -4   2   7  136.49    4.70
  -3   2   7  233.78    7.30
  -2   2   7   26.50    1.50
  -1   2   7  298.27    7.90
   0   2   7  558.54   17.40
   1   2   7  354.26   13.80
   2   2   7  166.28    7.90
   3   2   7   16.60    2.10
   4   2   7   25.20    1.70
   5   2   7   34.60    1.90
   6   2   7   47.80    3.60
   7   2   7   37.00    3.60
   8   2   7   51.19    4.60
  -7   3   7    9.80    2.30
  -6   3   7  179.48    7.20
  -5   3   7  206.08    7.40
  -4   3   7   28.20    2.00
  -3   3   7   32.70    1.90
  -2   3   7   11.50    1.20
  -1   3   7   39.80    1.80
   0   3   7  187.28    6.00
   1   3   7   29.00    2.20
   2   3   7  130.69    5.30
   3   3   7  429.56   15.20
   4   3   7   95.89    3.60
   5   3   7   38.50    2.60
   6   3   7    5.50    2.10
   7   3   7  126.09    7.00
   8   3   7  202.98   10.60
  -7   4   7    1.10    2.70
  -6   4   7   13.50    2.50
  -5   4   7   21.10    2.60
  -4   4   7  120.99    5.60
  -3   4   7  196.68    7.10
  -2   4   7  401.26   12.10
  -1   4   7   11.40    1.10
   0   4   7  121.69    5.80
   1   4   7  337.07   15.60
   2   4   7  331.37   11.80
   3   4   7  147.39    6.70
   4   4   7   10.30    1.60
   5   4   7   20.90    2.10
   6   4   7    4.40    1.80
   7   4   7   24.10    3.10
   8   4   7   12.30    3.20
  -6   5   7    1.90    3.30
  -5   5   7  177.78    9.90
  -4   5   7  168.08    7.40
  -3   5   7   89.79    3.80
  -2   5   7   32.90    1.90
  -1   5   7   10.30    1.20
   0   5   7   36.30    1.90
   1   5   7   54.39    3.20
   2   5   7   11.20    1.50
   3   5   7   43.60    2.40
   4   5   7  268.27   11.20
   5   5   7   68.89    3.60
   6   5   7  105.29    4.90
   7   5   7    1.40    2.50
   8   5   7   43.20    4.50
  -6   6   7    0.40    3.70
  -5   6   7    8.20    3.60
  -4   6   7    3.00    3.00
  -3   6   7   84.79    5.70
  -2   6   7  186.98    8.00
  -1   6   7  344.27   11.80
   0   6   7    1.00    1.20
   1   6   7   17.70    1.60
   2   6   7   89.59    4.70
   3   6   7  221.38   11.50
   4   6   7   75.59    5.10
   5   6   7   30.00    3.30
   6   6   7    9.80    2.30
   7   6   7    0.00    3.10
  -5   7   7    0.20    3.90
  -4   7   7   97.99   10.80
  -3   7   7   75.99    5.60
  -2   7   7   97.29    5.00
  -1   7   7   31.10    2.20
   0   7   7   30.60    2.20
   1   7   7   28.60    2.10
   2   7   7    5.30    1.80
   3   7   7    1.60    2.30
   4   7   7   11.60    2.70
   5   7   7  114.69    6.90
   6   7   7   44.40    3.80
   7   7   7   91.59    7.40
  -4   8   7    0.00    7.00
  -3   8   7    0.40    3.20
  -2   8   7   32.40    3.70
  -1   8   7  125.59    5.10
   0   8   7  172.88    7.20
   1   8   7    9.20    1.60
   2   8   7    0.50    3.30
   3   8   7   11.90    3.10
   4   8   7   91.29    6.90
   5   8   7   25.40    4.00
   6   8   7   33.30    4.10
  -3   9   7   27.50    4.70
  -2   9   7   21.50    3.70
  -1   9   7   46.20    3.70
   0   9   7   16.60    2.30
   1   9   7   26.90    2.40
   2   9   7   11.60    2.70
   3   9   7    0.00    3.80
   4   9   7    6.90    3.30
   5   9   7    0.00    3.50
   0  10   7   47.80    3.60
   1  10   7   54.99    3.40
   2  10   7    4.80    3.00
  -3  -5   8   16.50    4.00
  -2  -5   8   26.00    3.60
  -1  -5   8   28.30    5.30
   0  -5   8    5.60    7.30
   1  -5   8    0.40    3.60
   2  -5   8    0.00    3.90
  -4  -4   8   34.10    6.10
  -3  -4   8    6.60    3.80
  -2  -4   8   19.30    3.50
  -1  -4   8   24.30    4.40
   0  -4   8  142.09    9.20
   1  -4   8   35.90    4.20
   2  -4   8    0.10    3.30
  -5  -3   8   28.90    3.10
  -4  -3   8    2.20    1.80
  -3  -3   8    2.80    3.10
  -2  -3   8   25.80    2.80
  -1  -3   8  100.99    5.20
   0  -3   8   84.79    6.70
   1  -3   8   26.60    3.30
   2  -3   8    3.00    2.50
   3  -3   8    6.50    3.40
   4  -3   8    1.20    3.50
   5  -3   8    3.10    4.00
  -6  -2   8   16.40    3.40
  -5  -2   8   11.10    1.60
  -4  -2   8    0.40    1.60
  -3  -2   8   41.20    4.10
  -2  -2   8   12.90    3.40
  -1  -2   8   13.80    2.30
   0  -2   8   57.69    4.10
   1  -2   8  271.77   11.70
   2  -2   8  116.69    5.00
   3  -2   8   12.50    2.70
   4  -2   8    0.30    3.00
   5  -2   8  161.88    9.10
   6  -2   8   85.99    6.40
  -6  -1   8   75.59    5.20
  -5  -1   8  113.79    4.10
  -4  -1   8  139.59    4.70
  -3  -1   8   44.90    2.70
  -2  -1   8    1.70    2.40
  -1  -1   8   46.70    3.50
   0  -1   8  202.18    9.80
   1  -1   8  177.68    8.70
   2  -1   8   50.59    3.90
   3  -1   8   53.99    3.80
   4  -1   8   28.80    3.00
   5  -1   8    7.90    2.90
   6  -1   8    1.10    2.70
   7  -1   8   55.09    4.60
  -7   0   8   43.20    4.50
  -6   0   8   48.70    3.10
  -5   0   8   37.10    2.70
  -4   0   8   55.69    2.80
  -3   0   8    2.30    1.40
  -2   0   8   19.90    4.40
  -1   0   8   62.79    3.10
   0   0   8    0.10    2.00
   1   0   8   69.19    3.80
   2   0   8  472.75   18.70
   3   0   8  194.38    7.00
   4   0   8   52.39    3.00
   5   0   8   10.30    2.20
   6   0   8  119.29    5.70
   7   0   8   69.89    4.30
  -7   1   8   29.40    3.00
  -6   1   8    5.40    2.10
  -5   1   8  122.19    5.00
  -4   1   8  143.39    5.00
  -3   1   8  390.56   12.00
  -2   1   8  143.59    5.10
  -1   1   8  103.89    4.30
   0   1   8   49.99    3.60
   1   1   8  197.18    6.40
   2   1   8  234.88   10.10
   3   1   8   57.49    2.90
   4   1   8  157.98    5.80
   5   1   8   38.90    2.90
   6   1   8   32.50    2.80
   7   1   8    2.50    1.70
  -7   2   8    3.00    2.40
  -6   2   8   34.30    2.80
  -5   2   8   76.49    3.70
  -4   2   8   56.29    2.80
  -3   2   8   79.19    3.20
  -2   2   8    3.10    1.30
  -1   2   8    1.50    2.20
   0   2   8  137.39    4.90
   1   2   8    2.10    1.60
   2   2   8   30.40    2.40
   3   2   8  415.26   13.90
   4   2   8  134.09    5.10
   5   2   8  114.79    4.50
   6   2   8   28.70    2.10
   7   2   8   33.20    3.80
   8   2   8   27.40    4.30
  -7   3   8   19.40    2.90
  -6   3   8   53.59    3.40
  -5   3   8   44.80    2.90
  -4   3   8  119.79    4.80
  -3   3   8   97.19    4.10
  -2   3   8  591.54   17.60
  -1   3   8  185.38    6.20
   0   3   8  287.67    9.90
   1   3   8   21.80    2.30
   2   3   8  101.19    4.40
   3   3   8  174.98    6.80
   4   3   8   56.49    2.70
   5   3   8  170.38    6.10
   6   3   8   32.30    3.50
   7   3   8   38.00    3.90
   8   3   8   12.20    3.50
  -7   4   8   58.29    6.90
  -6   4   8    0.00    2.50
  -5   4   8   14.20    2.50
  -4   4   8   61.69    3.90
  -3   4   8   70.89    3.40
  -2   4   8   53.49    2.50
  -1   4   8    2.90    1.30
   0   4   8   10.90    2.40
   1   4   8  222.58    7.90
   2   4   8   16.20    2.50
   3   4   8    0.10    1.70
   4   4   8  285.67   11.50
   5   4   8   55.79    3.40
   6   4   8  126.79    5.90
   7   4   8   39.20    4.10
   8   4   8    4.40    3.90
  -6   5   8   20.40    4.30
  -5   5   8   87.79    6.40
  -4   5   8  110.29    5.50
  -3   5   8   71.49    4.00
  -2   5   8   34.10    2.30
  -1   5   8  614.74   20.10
   0   5   8  192.88    6.90
   1   5   8  394.26   15.50
   2   5   8    0.20    2.50
   3   5   8   30.40    2.70
   4   5   8   62.79    4.30
   5   5   8   43.70    3.00
   6   5   8  102.99    5.10
   7   5   8   18.50    3.30
  -6   6   8   94.09    7.40
  -5   6   8    3.20    3.60
  -4   6   8    2.30    3.40
  -3   6   8   21.60    3.70
  -2   6   8   55.59    3.70
  -1   6   8    9.20    1.70
   0   6   8    3.30    1.50
   1   6   8   18.10    2.90
   2   6   8  205.98    8.40
   3   6   8   18.30    2.70
   4   6   8    7.90    3.40
   5   6   8   75.89    5.40
   6   6   8   10.40    2.80
   7   6   8   66.59    6.70
  -5   7   8   13.40    4.80
  -4   7   8   60.29    9.40
  -3   7   8  127.69    7.80
  -2   7   8   16.90    2.60
  -1   7   8    6.30    1.90
   0   7   8  321.57   12.50
   1   7   8  116.59    5.20
   2   7   8  302.27   12.20
   3   7   8    8.00    2.90
   4   7   8    5.30    3.40
   5   7   8   13.20    4.20
   6   7   8   24.00    3.40
   7   7   8   20.50    4.90
  -4   8   8   13.00    8.80
  -3   8   8    0.70    3.70
  -2   8   8    4.10    3.40
  -1   8   8   31.90    3.50
   0   8   8    3.10    1.80
   1   8   8    1.90    1.60
   2   8   8   11.30    2.30
   3   8   8  104.99    6.60
   4   8   8   21.20    6.60
   5   8   8   11.70    4.20
   6   8   8    8.90    9.80
  -3   9   8   71.39   11.00
  -2   9   8   92.29    8.70
  -1   9   8    0.30    2.80
   0   9   8    0.30    2.00
   1   9   8  111.79    5.20
   2   9   8   49.70    4.50
   3   9   8  145.79    9.30
   4   9   8   11.20    3.80
   0  10   8    5.90    3.60
   1  10   8    5.40    2.10
   2  10   8    0.60    3.10
  -3  -4   9    4.10    4.20
  -2  -4   9    2.30    4.10
  -1  -4   9   10.30    5.70
   0  -4   9   10.40    6.40
   1  -4   9    5.80    3.80
   2  -4   9    2.10    3.90
  -4  -3   9   19.70    2.70
  -3  -3   9   65.79    4.30
  -2  -3   9   66.09    3.90
  -1  -3   9    0.00    3.60
   0  -3   9    5.30    4.30
   1  -3   9   34.10    4.70
   2  -3   9  134.09    6.90
   3  -3   9  166.48    9.90
   4  -3   9   20.20    4.70
  -5  -2   9   18.60    2.20
  -4  -2   9   40.50    2.80
  -3  -2   9  121.09    5.20
  -2  -2   9    4.50    2.90
  -1  -2   9    3.20    2.90
   0  -2   9   21.10    3.70
   1  -2   9    8.00    4.20
   2  -2   9   14.80    3.50
   3  -2   9   12.30    3.00
   4  -2   9   18.90    4.30
   5  -2   9   27.50    4.60
  -6  -1   9    1.50    3.80
  -5  -1   9    0.90    2.20
  -4  -1   9    7.90    2.00
  -3  -1   9   40.20    2.80
  -2  -1   9  188.78    6.50
  -1  -1   9  140.29    7.60
   0  -1   9   41.30    3.70
   1  -1   9    0.00    3.50
   2  -1   9   17.10    3.70
   3  -1   9  290.97   12.00
   4  -1   9  278.97   11.50
   5  -1   9   77.09    6.00
   6  -1   9    6.40    3.70
  -6   0   9   23.20    2.80
  -5   0   9    1.30    2.20
  -4   0   9   27.50    2.40
  -3   0   9   57.39    2.90
  -2   0   9  359.46   11.40
  -1   0   9   23.90    3.40
   0   0   9   19.40    3.00
   1   0   9   19.30    3.50
   2   0   9    0.00    4.80
   3   0   9    7.10    2.70
   4   0   9    7.30    2.40
   5   0   9   24.60    3.00
   6   0   9   74.69    4.70
  -6   1   9    2.30    2.40
  -5   1   9    2.60    2.20
  -4   1   9    0.50    1.80
  -3   1   9   12.90    1.90
  -2   1   9   35.20    3.00
  -1   1   9  308.37   14.00
   0   1   9  177.38    7.90
   1   1   9  160.78    7.50
   2   1   9   28.60    3.50
   3   1   9    0.80    1.70
   4   1   9  311.17   10.80
   5   1   9  292.27   11.60
   6   1   9  112.59    5.50
   7   1   9   14.30    2.50
  -6   2   9   98.79    4.90
  -5   2   9   59.39    3.70
  -4   2   9   22.20    2.30
  -3   2   9    2.40    1.80
  -2   2   9   52.19    3.10
  -1   2   9  538.35   18.80
   0   2   9   63.49    3.60
   1   2   9   46.60    3.30
   2   2   9    9.60    4.00
   3   2   9    0.00    2.40
   4   2   9    0.60    1.60
   5   2   9    4.50    1.70
   6   2   9    7.10    1.90
   7   2   9   90.49    6.40
  -6   3   9    7.60    3.00
  -5   3   9   13.70    2.80
  -4   3   9   20.00    2.70
  -3   3   9    5.70    2.00
  -2   3   9    7.40    2.10
  -1   3   9    9.90    2.60
   0   3   9  273.37   13.20
   1   3   9  148.69    6.00
   2   3   9  224.68    8.00
   3   3   9  108.59    4.70
   4   3   9    8.10    1.80
   5   3   9  162.68    6.00
   6   3   9  172.88    9.20
   7   3   9   76.49    5.80
  -6   4   9   33.60    4.00
  -5   4   9  117.99    6.10
  -4   4   9   92.59    5.10
  -3   4   9   74.99    3.90
  -2   4   9   13.10    1.90
  -1   4   9   43.20    3.20
   0   4   9  471.35   15.80
   1   4   9   66.99    4.30
   2   4   9   67.39    4.60
   3   4   9   14.20    3.10
   4   4   9   11.50    2.30
   5   4   9    6.50    2.10
   6   4   9    1.50    2.80
   7   4   9    2.10    3.30
  -6   5   9   67.59    6.80
  -5   5   9   21.90    3.50
  -4   5   9   41.20    3.60
  -3   5   9   45.90    3.70
  -2   5   9    8.40    2.10
  -1   5   9    0.10    1.80
   0   5   9    2.80    2.00
   1   5   9  125.79    5.60
   2   5   9   90.79    3.90
   3   5   9  201.88    8.70
   4   5   9  159.78    7.70
   5   5   9   15.20    2.50
   6   5   9   40.10    3.40
   7   5   9   74.39    5.60
  -5   6   9   23.50    4.80
  -4   6   9   84.49    6.60
  -3   6   9  104.59   11.70
  -2   6   9  111.09    6.50
  -1   6   9   62.69    4.40
   0   6   9   28.00    2.50
   1   6   9  281.07   11.70
   2   6   9   26.60    4.10
   3   6   9   51.69    3.10
   4   6   9    0.00    3.50
   5   6   9   21.90    3.60
   6   6   9    8.50    2.90
   7   6   9    1.00    5.40
  -4   7   9   17.00    8.80
  -3   7   9   22.70    4.80
  -2   7   9   58.79    4.60
  -1   7   9    4.40    2.30
   0   7   9   12.30    2.10
   1   7   9    0.30    1.60
   2   7   9   20.40    2.60
   3   7   9   27.80    3.40
   4   7   9  107.69    6.90
   5   7   9   96.59    7.10
   6   7   9    9.00    3.90
  -3   8   9   55.09    7.20
  -2   8   9   75.89    7.60
  -1   8   9  121.29    7.10
   0   8   9   63.39    3.70
   1   8   9    4.40    1.80
   2   8   9  113.79    5.70
   3   8   9    5.70    3.70
   4   8   9   31.40    4.30
   5   8   9    1.50    4.50
  -2   9   9   10.00    4.70
  -1   9   9   55.29    5.00
   0   9   9    2.70    2.30
   1   9   9   18.70    2.40
   2   9   9    1.70    3.10
   3   9   9    0.20    4.60
   4   9   9    4.10    4.50
  -3  -3  10   10.70    9.80
  -2  -3  10   18.30    4.70
  -1  -3  10    8.30    4.60
   0  -3  10    5.30    5.20
   1  -3  10   11.20    6.60
   2  -3  10    0.70    4.00
   3  -3  10    3.80    6.80
  -4  -2  10   27.60    2.80
  -3  -2  10    1.00    4.90
  -2  -2  10   24.00    4.90
  -1  -2  10   79.59    6.10
   0  -2  10   83.69    6.30
   1  -2  10   92.39    6.60
   2  -2  10    4.70    4.00
   3  -2  10   10.70    3.40
   4  -2  10   25.10    5.10
  -5  -1  10   56.69    4.00
  -4  -1  10    1.20    2.20
  -3  -1  10   22.30    3.60
  -2  -1  10   27.20    5.10
  -1  -1  10   15.90    3.70
   0  -1  10   54.59    5.40
   1  -1  10   30.70    6.80
   2  -1  10   49.99    5.30
   3  -1  10    6.60    3.00
   4  -1  10   26.30    3.70
   5  -1  10   26.10    4.60
  -5   0  10   13.40    2.90
  -4   0  10    0.30    2.30
  -3   0  10   77.09    4.70
  -2   0  10    8.40    5.10
  -1   0  10   17.20    4.50
   0   0  10   94.09    5.90
   1   0  10  173.48   10.20
   2   0  10  204.38    9.60
   3   0  10   43.20    3.80
   4   0  10    6.50    3.00
   5   0  10   14.20    3.90
  -5   1  10  108.89    5.20
  -4   1  10  164.38    6.80
  -3   1  10    3.20    2.40
  -2   1  10    2.80    4.50
  -1   1  10   16.70    3.90
   0   1  10   14.40    3.40
   1   1  10  111.89    6.80
   2   1  10   60.79    5.90
   3   1  10   60.89    4.90
   4   1  10   27.10    2.90
   5   1  10   70.49    4.40
   6   1  10    4.80    2.90
  -6   2  10   41.60   10.60
  -5   2  10    1.20    2.90
  -4   2  10   15.60    3.00
  -3   2  10    5.20    2.50
  -2   2  10  109.59    6.00
  -1   2  10   43.80    5.90
   0   2  10    7.30    3.60
   1   2  10   36.90    3.40
   2   2  10  230.28   10.10
   3   2  10  241.98    9.20
   4   2  10   92.69    4.30
   5   2  10    0.80    2.10
   6   2  10    1.60    2.40
  -6   3  10    0.70    4.60
  -5   3  10   73.39    5.10
  -4   3  10  129.09    6.50
  -3   3  10  241.38   10.20
  -2   3  10   23.30    2.90
  -1   3  10    4.60    2.90
   0   3  10    0.00    3.30
   1   3  10   11.40    3.10
   2   3  10   98.09    4.50
   3   3  10   72.59    4.80
   4   3  10   35.60    2.80
   5   3  10   56.39    3.20
   6   3  10   79.59    6.20
   7   3  10    2.80    4.20
  -5   4  10   50.89    4.60
  -4   4  10    2.00    2.70
  -3   4  10    7.90    2.60
  -2   4  10   22.10    2.80
  -1   4  10   81.89    4.90
   0   4  10   71.89    5.00
   1   4  10    2.40    2.60
   2   4  10    3.10    2.10
   3   4  10  161.48    6.40
   4   4  10  214.38    8.10
   5   4  10   86.49    4.80
   6   4  10    5.70    3.50
   7   4  10    0.90    5.90
  -5   5  10    3.20    3.60
  -4   5  10   40.30    4.50
  -3   5  10  128.09    7.60
  -2   5  10  230.18    9.70
  -1   5  10   76.49    4.30
   0   5  10   25.00    4.00
   1   5  10   23.20    3.00
   2   5  10   10.80    2.40
   3   5  10   55.49    3.30
   4   5  10   44.00    4.60
   5   5  10   12.10    2.70
   6   5  10   74.39    4.90
  -2   6  10    2.00    3.00
  -1   6  10   24.50    5.40
   0   6  10   36.20    4.80
   1   6  10  111.59    7.60
   2   6  10   12.90    4.00
   3   6  10    4.50    2.20
   4   6  10   65.69    5.90
   5   6  10  106.59    7.20
   6   6  10   36.30    4.40
  -3   7  10    3.80    7.90
  -2   7  10   67.19    5.40
  -1   7  10  105.59    6.40
   0   7  10   88.29    4.90
   1   7  10   23.60    2.90
   2   7  10   51.49    3.80
   3   7  10    3.60    1.80
   4   7  10    8.10    4.10
   5   7  10    7.90    5.50
  -2   8  10    1.10    4.70
  -1   8  10    0.90    3.00
   0   8  10    2.80    2.80
   1   8  10   19.50    2.80
   2   8  10   94.09    5.40
   3   8  10   26.20    5.10
   4   8  10    8.80    3.90
  -1   9  10   18.40    6.30
   0   9  10   46.50    4.60
   1   9  10   57.99    4.00
   2   9  10   15.10    3.80
   3   9  10   45.80    7.90
  -2  -2  11    0.00    7.90
  -1  -2  11    1.40    4.20
   0  -2  11    5.90    5.20
   1  -2  11    2.30   10.20
   2  -2  11   40.90    6.00
  -3  -1  11  106.99    8.50
  -2  -1  11   63.59    6.10
  -1  -1  11   64.59    5.30
   0  -1  11    4.20    4.10
   1  -1  11  125.09    9.70
   2  -1  11  152.48   11.50
   3  -1  11   38.30    4.40
   4  -1  11   45.40    5.50
  -4   0  11   70.99    5.40
  -3   0  11   21.40    4.00
  -2   0  11    2.50    5.00
  -1   0  11    1.50    4.40
   0   0  11    1.00    3.90
   1   0  11    1.20    4.70
   2   0  11   10.80    5.20
   3   0  11   50.79    4.50
   4   0  11   30.50    4.20
  -4   1  11    0.30    3.10
  -3   1  11   35.70    3.80
  -2   1  11  201.08   10.20
  -1   1  11  158.98    8.40
   0   1  11  162.68   10.20
   1   1  11    0.00    3.60
   2   1  11  128.69    7.10
   3   1  11  160.68    8.90
   4   1  11   88.29    5.50
   5   1  11   77.79    6.30
  -5   2  11    0.50    8.40
  -4   2  11    0.70    3.60
  -3   2  11  141.89    7.10
  -2   2  11   16.50    3.10
  -1   2  11   24.60    4.70
   0   2  11    4.30    4.10
   1   2  11    7.00    3.10
   2   2  11    5.80    3.80
   3   2  11   18.70    5.20
   4   2  11   23.20    2.90
   5   2  11   22.80    2.90
   6   2  11   43.60    7.70
  -5   3  11   13.80    4.40
  -4   3  11    4.70    3.50
  -3   3  11    7.10    2.90
  -2   3  11   56.39    4.30
  -1   3  11  191.48   11.90
   0   3  11  245.08   11.20
   1   3  11  190.58    9.30
   2   3  11   23.60    3.60
   3   3  11   65.19    4.50
   4   3  11   63.19    4.20
   5   3  11   98.39    4.60
   6   3  11   67.19    4.10
  -4   4  11    8.10    3.90
  -3   4  11    0.40    2.90
  -2   4  11  129.19    8.40
  -1   4  11    3.20    3.10
   0   4  11   48.80    5.30
   1   4  11    8.60    3.60
   2   4  11   12.70    2.80
   3   4  11   21.70    3.70
   4   4  11   21.70    3.30
   5   4  11    1.90    2.00
   6   4  11   10.40    4.20
  -4   5  11   30.80    4.60
  -3   5  11   14.20    5.10
  -2   5  11   27.60    4.30
  -1   5  11   44.50    3.70
   0   5  11  110.29    6.90
   1   5  11  221.18   10.50
   2   5  11  150.58    6.40
   3   5  11   51.49    4.00
   4   5  11    7.10    4.50
   5   5  11   16.30    3.70
   6   5  11   67.09    5.10
  -2   6  11    2.70    3.60
  -1   6  11   60.69    5.10
   0   6  11    2.90    2.90
   1   6  11   37.60    5.60
   2   6  11   12.60    4.70
   3   6  11   15.40    3.00
   4   6  11   25.60    5.70
   5   6  11   12.20    4.50
  -2   7  11   15.20    5.50
  -1   7  11   54.19    5.10
   0   7  11   27.60    3.80
   1   7  11   33.40    4.10
   2   7  11  113.09    6.20
   3   7  11   76.09    4.30
   4   7  11   37.20    5.40
  -1   8  11    6.20    3.70
   0   8  11   13.20    3.50
   1   8  11    0.40    2.40
   2   8  11   16.50    4.00
   3   8  11    4.00    5.20
   0  -1  12    2.60    8.50
   1  -1  12   15.80    5.90
  -2   0  12   11.10    6.10
  -1   0  12  118.69    8.10
   0   0  12   65.79    7.10
   1   0  12   67.99    8.40
   2   0  12    0.00    7.40
   3   0  12    8.30    3.90
  -3   1  12    3.30    3.50
  -2   1  12   31.20    6.90
  -1   1  12   40.00    6.30
   0   1  12    5.30    5.30
   1   1  12    6.80    5.70
   2   1  12   38.80    5.80
   3   1  12  116.49   12.30
   4   1  12    1.10    4.40
  -3   2  12    6.00    3.60
  -2   2  12   78.79    5.60
  -1   2  12   12.70    7.20
   0   2  12  107.79    8.60
   1   2  12  151.58    8.00
   2   2  12  130.29    7.50
   3   2  12    4.10    5.60
   4   2  12   25.70    3.90
  -3   3  12   10.30    3.70
  -2   3  12    1.70    3.20
  -1   3  12    7.30    7.20
   0   3  12   34.80    4.80
   1   3  12    0.30    3.60
   2   3  12    6.80    5.10
   3   3  12   69.49    5.90
   4   3  12  138.39    7.90
   5   3  12    7.20    4.00
  -3   4  12   33.80    4.40
  -2   4  12   28.20    4.80
  -1   4  12  113.29    6.20
   0   4  12    0.70    5.00
   1   4  12   80.19    5.70
   2   4  12  108.29    6.10
   3   4  12  121.99    6.90
   4   4  12   11.40    3.70
   5   4  12   37.30    3.30
  -3   5  12   28.20    7.40
  -2   5  12   20.80    4.70
  -1   5  12    0.40    3.00
   0   5  12    0.00    5.00
   1   5  12    9.40    5.90
   2   5  12    1.10    3.40
   3   5  12    6.40    3.40
   4   5  12   71.79    5.20
   5   5  12   89.59    8.20
  -2   6  12   11.20    4.70
  -1   6  12   66.59    6.10
   0   6  12  126.39    8.00
   1   6  12    8.60    5.10
   2   6  12   29.40    5.70
   3   6  12   50.79    4.10
   4   6  12   90.29    5.40
  -1   7  12   15.50    4.20
   0   7  12    5.60    3.60
   1   7  12    0.20    5.60
   2   7  12    1.10    4.20
   3   7  12    5.20    3.10
   0   8  12   67.79   10.00
   1   8  12   52.89    8.70
   2   8  12   14.30   11.10
  -1   2  13   11.00    8.40
   0   2  13   73.79    8.40
   1   2  13    1.20    4.70
   2   2  13   11.30    6.70
  -2   3  13   65.79    7.30
  -1   3  13  192.38   13.60
   0   3  13   29.50    9.30
   1   3  13   16.30    5.10
   2   3  13   26.50    5.00
  -2   4  13   38.30    6.10
  -1   4  13    1.00    4.90
   0   4  13    0.00    5.60
   1   4  13   75.29    6.20
   2   4  13    2.90    4.00
   3   4  13   16.30    7.00
  -1   5  13   62.39    5.50
   0   5  13  183.08    9.70
   1   5  13   59.79    6.10
   2   5  13   33.30    4.90
   3   5  13   18.70    8.80
  -1   6  13   40.50    6.00
   0   6  13    0.00    4.30
   1   6  13    7.70    6.50
_computing_structure_solution     'SHELXT 2014/4 (Sheldrick, 2014)'
;
_shelx_hkl_checksum     76880
_shelx_res_file
;
    skm144_a.res created by SHELXL-2014/7
TITL skm144_a.res in P-1
CELL  0.71073   7.0680   7.6770   9.9977   68.119   86.049   83.658
ZERR    2.000   0.0007   0.0008   0.0010    0.002    0.001    0.001
LATT 1
SFAC C  H  N  O  S  Br
UNIT 20  12  2  6  2  2
REM Old TITL skm144 in P-1
REM SHELXT solution in P-1
REM R1 0.089,  Rweak 0.012,  Alpha 0.058,  Orientation as input
REM Formula found by SHELXT:  C10 N O3 S Br
L.S. 5
ACTA 57
BOND $H
FMAP 2
PLAN 5
EQIV $1 -x, -y+2, -z+1
HTAB O1 O3_$1
EQIV $2 -x, -y+2, -z
HTAB N1 O3_$2
CONF
MPLA C1 > C6
MPLA S1 N1 C8 > C10
SIZE 0.04 0.15 0.25
TEMP -123
WGHT    0.049700
FVAR       0.47431
BR1   6    1.074772    0.440300    0.791999    11.00000    0.01631    0.02877 =
         0.02252   -0.01027   -0.00595    0.00492
S1    5    0.144958    0.912523    0.381066    11.00000    0.01345    0.02902 =
         0.01401   -0.01061   -0.00096    0.00395
O1    4    0.298210    0.855775    0.634176    11.00000    0.01656    0.03101 =
         0.01652   -0.01264   -0.00178    0.00724
AFIX   3
H1    2    0.244571    0.874476    0.705873    11.00000   -1.20000
AFIX   0
O2    4    0.526183    0.799537    0.122177    11.00000    0.01842    0.03782 =
         0.01644   -0.01320    0.00021    0.00693
O3    4   -0.084893    1.047618    0.160302    11.00000    0.01615    0.03514 =
         0.01940   -0.01452   -0.00333    0.00638
N1    3    0.217969    0.931553    0.118004    11.00000    0.01555    0.03030 =
         0.01367   -0.01132   -0.00170    0.00444
AFIX   3
H2    2    0.202457    0.959674    0.022382    11.00000   -1.20000
AFIX   0
C1    1    0.580799    0.708672    0.567232    11.00000    0.01342    0.02030 =
         0.01521   -0.00766   -0.00107    0.00068
C2    1    0.467953    0.755349    0.673250    11.00000    0.01462    0.02152 =
         0.01540   -0.00811   -0.00065   -0.00046
C3    1    0.533501    0.703293    0.812845    11.00000    0.01973    0.02476 =
         0.01873   -0.01025    0.00002    0.00029
AFIX  43
H3    2    0.454471    0.733709    0.883316    11.00000   -1.20000
AFIX   0
C4    1    0.711991    0.607984    0.850147    11.00000    0.02155    0.02400 =
         0.01399   -0.00590   -0.00432    0.00091
AFIX  43
H4    2    0.755708    0.573006    0.945194    11.00000   -1.20000
AFIX   0
C5    1    0.826330    0.564418    0.744914    11.00000    0.01438    0.01948 =
         0.02030   -0.00841   -0.00168    0.00210
C6    1    0.763118    0.613018    0.608061    11.00000    0.01363    0.02007 =
         0.01615   -0.00803   -0.00030    0.00129
AFIX  43
H6    2    0.843727    0.581723    0.538713    11.00000   -1.20000
AFIX   0
C7    1    0.531310    0.752893    0.419973    11.00000    0.01597    0.02049 =
         0.01645   -0.00942    0.00096    0.00194
AFIX  43
H7    2    0.634705    0.719535    0.365628    11.00000   -1.20000
AFIX   0
C8    1    0.376282    0.829409    0.338943    11.00000    0.01496    0.02069 =
         0.01418   -0.00757    0.00089    0.00084
C9    1    0.388701    0.848134    0.184971    11.00000    0.01587    0.02245 =
         0.01692   -0.00780   -0.00232    0.00170
C10   1    0.073781    0.973366    0.202637    11.00000    0.01703    0.02311 =
         0.01392   -0.00843   -0.00119    0.00179
HKLF 4
REM  skm144_a.res in P-1
REM R1 =  0.0332 for    2220 Fo > 4sig(Fo)  and  0.0407 for all    2629 data
REM    145 parameters refined using      0 restraints
END
WGHT      0.0495      0.0000
REM Highest difference peak  0.821,  deepest hole -0.773,  1-sigma level  0.111
Q1    1   1.0658  0.4464  0.8825  11.00000  0.05    0.82
Q2    1   1.0879  0.4594  0.7020  11.00000  0.05    0.69
Q3    1   0.9418  0.4929  0.7771  11.00000  0.05    0.60
Q4    1   0.4835  0.7576  0.7415  11.00000  0.05    0.51
Q5    1   0.1369  0.9563  0.2836  11.00000  0.05    0.51
;
_shelx_res_checksum     24402
