# Supplementary material for: Crystal structure of (5Z)-5-(5-bromo-2-hy­droxy­benzyl­idene)-1,3-thia­zolidine-2,4-dione
Source: Acta Crystallogr E Crystallogr Commun. 2015 Nov 7;71(Pt 12):o919–20. doi: 10.1107/S2056989015020654 (PMC4719880; doi:10.1107/S2056989015020654)
Supplement: Supplementary file 2 [file e-71-0o919-Isup2.hkl]

data_I                                                                          
_shelx_title ' skm144_a.res in P-1'                                             
_shelx_refln_list_code          4                                               
_shelx_F_calc_maximum      204.43                                               
_exptl_crystal_F_000       296.00                                               
_reflns_d_resolution_high  0.7309                                               
                                                                                
loop_                                                                           
 _space_group_symop_operation_xyz                                               
 'x, y, z'                                                                      
 '-x, -y, -z'                                                                   
                                                                                
_cell_length_a     7.0680                                                       
_cell_length_b     7.6770                                                       
_cell_length_c     9.9977                                                       
_cell_angle_alpha  68.119                                                       
_cell_angle_beta   86.049                                                       
_cell_angle_gamma  83.658                                                       
                                                                                
_shelx_F_squared_multiplier     1.000                                           
                                                                                
loop_                                                                           
 _refln_index_h                                                                 
 _refln_index_k                                                                 
 _refln_index_l                                                                 
 _refln_F_squared_calc                                                          
 _refln_F_squared_meas                                                          
 _refln_F_squared_sigma                                                         
 _refln_observed_status                                                         
   1   0   0        783.00        796.92        29.78 o                         
   2   0   0       1360.76       1445.86        35.56 o                         
   3   0   0        872.05       1015.18        23.56 o                         
   4   0   0        263.70        245.77         6.67 o                         
   5   0   0       1363.05       1389.86        54.23 o                         
   6   0   0        792.02        778.25        32.00 o                         
   7   0   0        459.10        465.80        21.34 o                         
   8   0   0        237.74        231.99        12.89 o                         
   9   0   0        192.93        209.81        14.22 o                         
  -9   1   0          0.53          3.11         9.78 o                         
  -8   1   0         78.05         81.79         9.33 o                         
  -7   1   0        848.10        900.49        28.00 o                         
  -6   1   0        752.35        786.25        27.56 o                         
  -5   1   0       1873.33       1905.89        62.68 o                         
  -4   1   0         19.17         35.12         3.11 o                         
  -3   1   0          0.84          2.22         2.22 o                         
  -2   1   0        337.21        352.45        10.67 o                         
  -1   1   0       1145.61       1272.51        31.12 o                         
   0   1   0         60.05         63.57         2.67 o                         
   1   1   0        536.39        547.59        22.67 o                         
   2   1   0        829.36        820.04        32.45 o                         
   3   1   0        969.33       1007.18        25.78 o                         
   4   1   0         93.26         94.24         3.56 o                         
   5   1   0        137.34        133.35         7.56 o                         
   6   1   0        762.11        750.69        30.67 o                         
   7   1   0        362.96        355.12        16.89 o                         
   8   1   0        878.82        904.94        32.89 o                         
   9   1   0        135.11        158.69        12.45 o                         
  -9   2   0          0.85         14.22        11.56 o                         
  -8   2   0        220.15        220.03        11.11 o                         
  -7   2   0        159.33        159.14         8.89 o                         
  -6   2   0        670.05        722.69        23.11 o                         
  -5   2   0        680.46        712.91        22.23 o                         
  -4   2   0       2200.12       2439.26        71.12 o                         
  -3   2   0        764.76        823.59        19.56 o                         
  -2   2   0       2434.46       2962.36        67.57 o                         
  -1   2   0        231.73        281.33         7.11 o                         
   0   2   0       1279.55       1320.07        39.56 o                         
   1   2   0      41792.65      44446.78      1068.52 o                         
   2   2   0        691.79        592.49        21.78 o                         
   3   2   0       1502.60       1574.73        53.79 o                         
   4   2   0          5.40          6.22         1.78 o                         
   5   2   0         58.36         54.23         3.11 o                         
   6   2   0        427.21        420.02        18.23 o                         
   7   2   0        553.01        550.26        24.00 o                         
   8   2   0        160.40        167.14        12.00 o                         
   9   2   0        192.52        205.81        13.78 o                         
  -8   3   0         76.68         75.57         9.33 o                         
  -7   3   0         10.61         10.22         6.67 o                         
  -6   3   0        349.75        387.13        14.22 o                         
  -5   3   0       1136.68       1173.38        35.56 o                         
  -4   3   0       2148.26       2200.11        64.45 o                         
  -3   3   0         70.69         66.68         3.11 o                         
  -2   3   0        118.81        120.91         3.56 o                         
  -1   3   0          0.10          0.89         1.78 o                         
   0   3   0        622.44        622.27        17.78 o                         
   1   3   0         11.47         12.45         1.78 o                         
   2   3   0        599.06        636.50        22.23 o                         
   3   3   0        446.49        397.79        11.56 o                         
   4   3   0        764.25        789.36        28.45 o                         
   5   3   0        283.74        265.77         8.00 o                         
   6   3   0        198.68        207.14        10.22 o                         
   7   3   0         97.01         98.24         8.00 o                         
   8   3   0        142.57        140.02        11.11 o                         
   9   3   0        489.30        546.26        24.45 o                         
  -8   4   0         22.99         30.67        13.78 o                         
  -7   4   0        125.04        146.69        10.22 o                         
  -6   4   0         54.05         49.34         7.11 o                         
  -5   4   0        439.11        465.36        16.00 o                         
  -4   4   0        392.96        389.35        13.34 o                         
  -3   4   0       1733.77       1809.88        44.90 o                         
  -2   4   0       1191.09       1141.37        27.12 o                         
  -1   4   0       1882.61       1973.01        45.78 o                         
   0   4   0         35.67         42.23         2.67 o                         
   1   4   0        848.86        843.15        23.56 o                         
   2   4   0       9327.15      10464.08       279.55 o                         
   3   4   0        598.14        542.70        16.45 o                         
   4   4   0        988.35        917.83        25.78 o                         
   5   4   0         94.38         84.46         4.00 o                         
   6   4   0          2.93          2.22         4.00 o                         
   7   4   0         73.09         72.90         7.11 o                         
   8   4   0        234.89        237.77        14.22 o                         
   9   4   0         30.44         38.23         8.89 o                         
  -7   5   0        272.26        277.33        23.11 o                         
  -6   5   0          9.37         23.56        12.45 o                         
  -5   5   0         25.46         32.89        11.11 o                         
  -4   5   0       1019.38       1030.29        52.45 o                         
  -3   5   0       1406.00       1359.63        53.79 o                         
  -2   5   0        173.88        148.91         7.11 o                         
  -1   5   0        310.69        303.11        10.67 o                         
   0   5   0         49.67         56.90         4.45 o                         
   1   5   0        101.61         97.79         6.67 o                         
   2   5   0          3.74          6.22         7.11 o                         
   3   5   0        203.22        201.81        14.22 o                         
   4   5   0        169.72        163.58         8.89 o                         
   5   5   0        310.05        310.23        12.00 o                         
   6   5   0        299.64        298.67        11.56 o                         
   7   5   0        155.29        160.91        10.67 o                         
   8   5   0          2.56          3.56         6.67 o                         
  -7   6   0         33.79         12.00        16.89 o                         
  -6   6   0         21.78         38.23        15.56 o                         
  -5   6   0          6.09          6.22        11.56 o                         
  -4   6   0        112.74        124.02        15.11 o                         
  -3   6   0        154.51        163.14        14.67 o                         
  -2   6   0        771.16        773.36        28.00 o                         
  -1   6   0        908.60        845.37        27.12 o                         
   0   6   0        966.57        989.84        31.12 o                         
   1   6   0        192.39        200.48         9.78 o                         
   2   6   0        235.01        229.77        20.45 o                         
   3   6   0       1841.74       1822.77        63.57 o                         
   4   6   0        233.09        204.92        15.11 o                         
   5   6   0        482.75        446.25        18.67 o                         
   6   6   0         85.98         87.12         8.89 o                         
   7   6   0          3.50          0.00         8.45 o                         
   8   6   0          5.88          6.22         8.00 o                         
  -6   7   0        360.33        353.79        32.00 o                         
  -5   7   0         58.30         47.12        24.89 o                         
  -4   7   0         21.72          5.78        12.45 o                         
  -3   7   0        513.78        495.14        29.78 o                         
  -2   7   0        597.36        561.82        25.78 o                         
  -1   7   0        110.86        131.13         9.33 o                         
   0   7   0        341.84        342.67        13.34 o                         
   1   7   0         49.93         51.56         7.11 o                         
   3   7   0          0.64          3.56         8.45 o                         
   4   7   0         23.90         25.78        10.67 o                         
   5   7   0         30.76         64.45        13.34 o                         
   6   7   0         77.14         88.46        10.22 o                         
   7   7   0        157.04        151.58        15.56 o                         
  -4   8   0          0.64          2.67        14.22 o                         
  -3   8   0          6.35          3.11        11.56 o                         
  -2   8   0         31.88         31.12        11.56 o                         
  -1   8   0        228.33        235.10        13.78 o                         
   0   8   0        367.85        378.68        16.89 o                         
   1   8   0        399.58        410.24        17.78 o                         
   2   8   0        146.81        147.13        16.00 o                         
   3   8   0         30.06         42.23        14.67 o                         
   4   8   0        296.23        306.22        20.45 o                         
   5   8   0         43.37         40.45        15.11 o                         
   6   8   0        161.38        181.81        16.45 o                         
  -2   9   0        158.26        163.58        19.11 o                         
  -1   9   0        155.05        162.25        15.56 o                         
   0   9   0         35.10         51.12        10.22 o                         
   1   9   0        206.08        173.36        13.34 o                         
   2   9   0         22.31          9.33        12.00 o                         
   3   9   0          5.68          0.44        16.89 o                         
   4   9   0          0.35          4.00        23.11 o                         
  -2  -9   1          3.88          4.89        12.89 o                         
  -1  -9   1          0.02          1.33         8.89 o                         
   0  -9   1         44.47         50.67        11.56 o                         
   1  -9   1         78.17         85.79        14.67 o                         
  -5  -8   1         37.92         24.89        16.89 o                         
  -4  -8   1         78.06         87.57        15.11 o                         
  -3  -8   1        145.29        159.14        16.45 o                         
  -2  -8   1        107.46        108.02        19.56 o                         
  -1  -8   1         78.30         78.23         8.45 o                         
   0  -8   1          0.32          0.00         8.00 o                         
   1  -8   1         23.65         27.56         8.89 o                         
   2  -8   1        475.99        476.03        29.78 o                         
   3  -8   1        416.75        406.24        28.45 o                         
   4  -8   1        334.35        290.22        24.89 o                         
  -6  -7   1         22.81         22.23         9.78 o                         
  -5  -7   1         65.58         79.12        15.56 o                         
  -4  -7   1        378.13        399.57        23.56 o                         
  -3  -7   1        269.70        285.33        17.78 o                         
  -2  -7   1        230.24        228.88        25.34 o                         
  -1  -7   1          9.31         11.11         7.56 o                         
   0  -7   1         59.19         67.57         8.00 o                         
   1  -7   1        136.00        148.47        10.22 o                         
   2  -7   1        145.02        146.69        12.45 o                         
   3  -7   1          6.38          2.67         9.78 o                         
   4  -7   1        118.67        135.13        17.34 o                         
   5  -7   1        165.44        145.80        29.34 o                         
  -7  -6   1         37.60         32.89        11.56 o                         
  -6  -6   1          3.34          0.89         8.45 o                         
  -5  -6   1         48.38         52.01         8.00 o                         
  -4  -6   1         96.86        124.91        14.22 o                         
  -3  -6   1        267.18        300.89        24.00 o                         
  -2  -6   1        373.04        380.01        22.23 o                         
  -1  -6   1        516.78        523.15        20.45 o                         
   0  -6   1        332.60        352.01        14.67 o                         
   1  -6   1        174.51        173.36         9.78 o                         
   2  -6   1          3.30          4.45         5.33 o                         
   3  -6   1        771.77        769.36        40.90 o                         
   4  -6   1       1046.56       1044.07        82.23 o                         
   5  -6   1        776.44        753.36        42.23 o                         
   6  -6   1        335.90        341.79        27.12 o                         
  -8  -5   1         96.49         82.23        10.67 o                         
  -7  -5   1        243.86        227.10        16.00 o                         
  -6  -5   1        416.64        379.12        16.45 o                         
  -5  -5   1        133.42        135.13        10.22 o                         
  -4  -5   1         32.68         35.12         7.56 o                         
  -3  -5   1        856.15        949.83        42.67 o                         
  -2  -5   1        594.55        628.50        40.45 o                         
  -1  -5   1        843.14        891.16        30.67 o                         
   0  -5   1        203.25        204.03         9.33 o                         
   1  -5   1        517.82        545.37        20.00 o                         
   2  -5   1        243.27        238.66        11.11 o                         
   3  -5   1        144.92        150.69        10.67 o                         
   4  -5   1         36.65         30.23         9.78 o                         
   5  -5   1        282.49        264.00        19.56 o                         
   6  -5   1        257.35        238.21        20.00 o                         
   7  -5   1        479.47        535.59        34.23 o                         
  -8  -4   1        170.67        183.58        13.34 o                         
  -7  -4   1        475.80        521.37        21.78 o                         
  -6  -4   1        245.65        241.33        11.11 o                         
  -5  -4   1         22.97         24.89         4.89 o                         
  -4  -4   1         24.11         31.56         4.00 o                         
  -3  -4   1        143.50        173.80        12.00 o                         
  -2  -4   1        658.72        764.03        51.56 o                         
  -1  -4   1        560.98        569.82        16.45 o                         
   0  -4   1       1669.00       1690.30        45.78 o                         
   1  -4   1        880.61        855.60        23.56 o                         
   2  -4   1       1345.69       1355.18        33.78 o                         
   3  -4   1         52.70         59.12         4.45 o                         
   4  -4   1        815.34        880.49        30.67 o                         
   5  -4   1       1508.02       1537.88        52.01 o                         
   6  -4   1       1254.83       1237.83        43.12 o                         
   7  -4   1        623.43        615.16        28.45 o                         
   8  -4   1         12.72         11.56        14.67 o                         
  -9  -3   1          2.32          7.56         9.33 o                         
  -8  -3   1         39.05         36.45         8.00 o                         
  -7  -3   1        333.41        325.78        16.45 o                         
  -6  -3   1        551.98        521.37        20.89 o                         
  -5  -3   1       1320.14       1293.84        40.45 o                         
  -4  -3   1        615.97        593.38        18.23 o                         
  -3  -3   1         13.60         12.45         2.22 o                         
  -2  -3   1       1086.29       1133.37        47.12 o                         
  -1  -3   1        867.62       1018.29        60.90 o                         
   0  -3   1       1710.16       1800.99        49.34 o                         
   1  -3   1       1205.21       1222.72        30.23 o                         
   2  -3   1       1690.49       1892.11        46.67 o                         
   3  -3   1        236.88        255.55         7.56 o                         
   4  -3   1         45.79         45.34         4.89 o                         
   5  -3   1        194.71        153.36         7.56 o                         
   6  -3   1        404.35        409.80        15.11 o                         
   7  -3   1        231.00        234.21        11.56 o                         
   8  -3   1        694.76        793.81        27.12 o                         
  -9  -2   1         17.36         15.56         9.78 o                         
  -8  -2   1        508.31        530.26        24.45 o                         
  -7  -2   1        306.91        304.00        16.00 o                         
  -6  -2   1       1282.88       1268.95        50.23 o                         
  -5  -2   1        857.82        838.26        26.67 o                         
  -4  -2   1        409.25        392.90        11.56 o                         
  -3  -2   1          2.81          6.22         1.78 o                         
  -2  -2   1        283.06        328.89        10.67 o                         
  -1  -2   1        797.34       1003.18        42.67 o                         
   0  -2   1        289.68        271.55         8.45 o                         
   1  -2   1       3089.36       3565.97        87.12 o                         
   2  -2   1       1938.30       2068.09        50.67 o                         
   3  -2   1       3763.79       4211.35        96.01 o                         
   4  -2   1        445.76        458.69        14.67 o                         
   5  -2   1        555.84        590.27        18.67 o                         
   6  -2   1       1108.12       1221.83        37.34 o                         
   7  -2   1       1395.32       1448.98        44.01 o                         
   8  -2   1        639.52        701.35        24.00 o                         
   9  -2   1         56.03         52.45        13.78 o                         
  -9  -1   1          1.21          1.33         9.78 o                         
  -8  -1   1         76.46         92.46         9.78 o                         
  -7  -1   1         62.53         66.23         7.56 o                         
  -6  -1   1        550.37        557.37        23.56 o                         
  -5  -1   1        893.35        843.60        33.34 o                         
  -4  -1   1       2519.39       2581.02        70.23 o                         
  -3  -1   1       2300.63       2333.47        63.57 o                         
  -2  -1   1        393.06        386.68        14.22 o                         
  -1  -1   1        450.43        441.80        13.78 o                         
   0  -1   1       1015.57       1231.61        45.78 o                         
   1  -1   1       2182.60       2384.14        57.79 o                         
   2  -1   1       3470.45       3857.97        94.24 o                         
   3  -1   1       2547.38       2925.47        71.57 o                         
   4  -1   1        102.51        124.46         4.89 o                         
   5  -1   1         17.49         15.11         3.56 o                         
   6  -1   1        350.55        330.23        12.00 o                         
   7  -1   1        291.71        265.77        11.11 o                         
   8  -1   1        126.10        148.47        11.56 o                         
   9  -1   1        567.12        582.27        27.56 o                         
  -9   0   1        310.67        317.34        17.34 o                         
  -8   0   1        179.80        195.59        13.78 o                         
  -7   0   1        503.52        475.14        21.78 o                         
  -6   0   1        241.27        214.25        11.56 o                         
  -5   0   1       2263.75       2196.56        84.46 o                         
  -4   0   1       2028.85       2034.31        54.23 o                         
  -3   0   1       1437.39       1526.77        37.34 o                         
  -2   0   1        176.12        177.36         6.22 o                         
  -1   0   1       1517.90       1522.32        41.34 o                         
   0   0   1         44.73         38.23         3.11 o                         
   1   0   1         25.71         25.34         1.33 o                         
   2   0   1       2319.23       2510.78        61.34 o                         
   3   0   1       3106.40       3289.08        75.12 o                         
   4   0   1       4366.39       4648.26       112.46 o                         
   5   0   1       1024.31       1002.29        27.12 o                         
   6   0   1        182.36        184.03         9.33 o                         
   7   0   1        356.58        361.79        15.11 o                         
   8   0   1       1008.06       1057.85        37.78 o                         
   9   0   1        400.30        424.46        21.78 o                         
  -9   1   1         20.58         19.11        10.22 o                         
  -8   1   1         14.02         15.56         8.89 o                         
  -7   1   1        407.94        407.13        19.56 o                         
  -6   1   1         48.56         64.45         5.78 o                         
  -5   1   1        340.77        347.12        12.89 o                         
  -4   1   1        973.75        938.28        28.00 o                         
  -3   1   1       2818.75       3013.93        97.79 o                         
  -2   1   1       5208.00       5362.95       175.14 o                         
  -1   1   1       1625.16       1722.31        42.23 o                         
   0   1   1         22.51         26.67         1.33 o                         
   1   1   1        464.96        440.91        15.56 o                         
   2   1   1       1455.50       1505.87        51.56 o                         
   3   1   1       3658.11       3823.74       111.57 o                         
   4   1   1       1966.47       2131.21        62.68 o                         
   5   1   1         17.47         18.67         3.56 o                         
   6   1   1        230.87        223.99        10.22 o                         
   7   1   1        255.43        231.55        11.56 o                         
   8   1   1         82.03         81.79         8.45 o                         
   9   1   1         39.12         46.23         9.78 o                         
  -9   2   1        622.47        650.28        27.56 o                         
  -8   2   1        710.07        750.69        24.89 o                         
  -7   2   1        526.88        556.04        21.34 o                         
  -6   2   1        177.04        175.58         9.33 o                         
  -5   2   1         67.58         79.12         5.78 o                         
  -4   2   1       2215.56       2244.12        73.34 o                         
  -3   2   1       3238.35       3645.09        89.79 o                         
  -2   2   1       1560.26       1714.31        42.23 o                         
  -1   2   1        701.46        783.14        19.56 o                         
   0   2   1       1830.41       1994.35        65.79 o                         
   1   2   1       2467.67       2669.47        84.90 o                         
   2   2   1         22.83         32.45         3.56 o                         
   3   2   1        622.02        616.49        24.89 o                         
   4   2   1       2490.87       2562.79        88.46 o                         
   5   2   1       2608.68       2710.81        72.90 o                         
   6   2   1       1021.31       1019.62        40.45 o                         
   7   2   1          5.20          6.67         4.89 o                         
   8   2   1         32.19         31.56         6.67 o                         
   9   2   1        443.99        478.25        22.67 o                         
  -8   3   1         85.64         81.35         9.33 o                         
  -7   3   1         47.48         48.90         6.67 o                         
  -6   3   1        881.67        909.83        28.45 o                         
  -5   3   1         21.43         34.67         5.33 o                         
  -4   3   1         14.41         12.00         4.00 o                         
  -3   3   1        554.47        543.15        14.22 o                         
  -2   3   1       1835.31       1928.56        47.56 o                         
  -1   3   1       4672.85       5010.50       113.80 o                         
   0   3   1       2320.00       2329.47        76.90 o                         
   1   3   1        295.80        303.11        14.22 o                         
   2   3   1         10.90          9.78         4.89 o                         
   3   3   1        639.25        621.83        28.00 o                         
   4   3   1       1658.19       1743.20        68.90 o                         
   5   3   1       1095.93       1153.38        36.89 o                         
   6   3   1          8.76          8.89         3.11 o                         
   7   3   1        361.93        357.79        15.11 o                         
   8   3   1         95.37        100.46         8.45 o                         
   9   3   1          2.64          0.44         8.00 o                         
  -8   4   1        549.26        542.71        20.89 o                         
  -7   4   1       1030.66       1098.30        34.67 o                         
  -6   4   1        731.29        753.36        24.45 o                         
  -5   4   1          7.55          6.22         4.89 o                         
  -4   4   1          1.77          0.44         4.00 o                         
  -3   4   1       1051.32       1060.07        23.56 o                         
  -2   4   1       2746.34       2913.91        63.12 o                         
  -1   4   1        656.88        664.06        18.67 o                         
   0   4   1        748.83        799.59        24.00 o                         
   1   4   1        394.55        475.58        13.78 o                         
   2   4   1       2809.68       3142.39        92.01 o                         
   3   4   1          2.94          9.78         2.22 o                         
   4   4   1         60.28         70.68         6.22 o                         
   5   4   1       1017.85        995.62        35.56 o                         
   6   4   1       1062.83       1114.26        36.45 o                         
   7   4   1        540.08        576.49        19.56 o                         
   8   4   1         31.35         37.78         6.67 o                         
   9   4   1          1.36          6.22         8.00 o                         
  -7   5   1        128.40        150.69        18.23 o                         
  -6   5   1         78.81         93.35        14.22 o                         
  -5   5   1        895.62        919.16        48.01 o                         
  -4   5   1         23.59         32.89         9.78 o                         
  -3   5   1         95.08        108.91         8.89 o                         
  -2   5   1        113.28        107.13         6.22 o                         
  -1   5   1        883.98        904.49        28.00 o                         
   0   5   1       2088.68       2096.99        63.12 o                         
   1   5   1       1823.51       1947.67        53.79 o                         
   2   5   1        267.74        275.11        32.45 o                         
   3   5   1         76.49        104.02        16.00 o                         
   4   5   1        228.58        242.21         9.78 o                         
   5   5   1        488.90        484.03        16.45 o                         
   6   5   1        461.78        492.48        19.11 o                         
   7   5   1          5.56          5.78         8.89 o                         
   8   5   1        238.57        241.33        13.34 o                         
  -7   6   1        270.66        263.55        26.67 o                         
  -6   6   1        952.07        958.72        51.56 o                         
  -5   6   1        588.01        576.49        33.78 o                         
  -4   6   1        200.67        187.14        14.67 o                         
  -3   6   1         10.25          8.45         8.45 o                         
  -2   6   1        253.07        253.33        10.22 o                         
  -1   6   1       1210.24       1208.05        42.23 o                         
   0   6   1        158.52        160.02         7.56 o                         
   1   6   1        359.57        380.90        13.78 o                         
   2   6   1         40.56         39.12         7.11 o                         
   3   6   1       1685.47       1848.10        71.57 o                         
   4   6   1          5.44         19.11         8.45 o                         
   5   6   1          2.41         18.23         9.33 o                         
   6   6   1        230.09        230.21        12.00 o                         
   7   6   1        304.55        288.00        16.89 o                         
  -6   7   1         81.51         75.12        18.23 o                         
  -5   7   1         82.57         76.46        26.67 o                         
  -4   7   1        468.10        489.81        30.23 o                         
  -3   7   1         38.39         33.34        11.11 o                         
  -2   7   1        219.21        212.48        10.67 o                         
  -1   7   1          1.50          4.89         4.89 o                         
   0   7   1        300.13        297.33        12.00 o                         
   1   7   1        589.12        643.16        27.12 o                         
   2   7   1        924.92       1064.07        53.34 o                         
   3   7   1        152.15        130.69        21.34 o                         
   4   7   1        151.51        115.57        16.89 o                         
   5   7   1         53.43         37.34         9.33 o                         
   6   7   1        108.65        109.79         9.78 o                         
   7   7   1        130.04        129.35        12.45 o                         
  -4   8   1        311.45        333.34        26.23 o                         
  -3   8   1        266.76        272.44        21.78 o                         
  -2   8   1         29.88         24.89        10.22 o                         
  -1   8   1         28.36         32.89         7.11 o                         
   0   8   1        310.31        324.45        13.78 o                         
   1   8   1         21.62         21.34         6.22 o                         
   2   8   1         85.55         94.68         9.78 o                         
   3   8   1          5.51          0.00        17.78 o                         
   4   8   1        733.12        715.13        31.56 o                         
   5   8   1          5.91         14.67        13.34 o                         
   6   8   1         16.56         35.12        16.00 o                         
  -3   9   1        130.06        115.57        17.34 o                         
  -2   9   1         33.17         32.45        12.89 o                         
  -1   9   1        177.37        171.14        12.89 o                         
   0   9   1          5.67          8.89         8.89 o                         
   1   9   1         50.50         39.56         7.56 o                         
   2   9   1        101.50        112.46        12.45 o                         
   3   9   1        296.85        364.46        28.89 o                         
   4   9   1         57.54         70.68        14.67 o                         
   1  10   1         47.61         38.67        28.89 o                         
  -1  -9   2        215.73         91.13        29.78 o                         
   0  -9   2        146.80        133.80        35.12 o                         
  -4  -8   2         19.53         18.23        15.11 o                         
  -3  -8   2         79.71         94.68        17.78 o                         
  -2  -8   2        114.52        120.02        21.34 o                         
  -1  -8   2        103.32         86.24         9.78 o                         
   0  -8   2         81.23         84.46        11.11 o                         
   1  -8   2         27.73         33.78        12.00 o                         
   2  -8   2         50.79         61.34        16.00 o                         
   3  -8   2         20.35         20.00        15.11 o                         
  -6  -7   2          9.46          5.33        13.34 o                         
  -5  -7   2         62.17         91.13        20.00 o                         
  -4  -7   2         15.13         37.34        15.56 o                         
  -3  -7   2         11.31         23.56        11.56 o                         
  -2  -7   2         24.38         28.45        12.89 o                         
  -1  -7   2        171.59        180.92        12.00 o                         
   0  -7   2        682.72        701.80        26.67 o                         
   1  -7   2        490.32        481.36        20.45 o                         
   2  -7   2        152.83        151.58        13.78 o                         
   3  -7   2          4.15         12.45        12.00 o                         
   4  -7   2        117.45        107.13        28.45 o                         
   5  -7   2        220.27        179.58        32.89 o                         
  -7  -6   2         73.08         77.35        13.78 o                         
  -6  -6   2        217.55        228.43        17.34 o                         
  -5  -6   2        539.60        559.60        26.67 o                         
  -4  -6   2        168.93        158.25        14.22 o                         
  -3  -6   2          6.90          9.78         8.89 o                         
  -2  -6   2         57.25         68.01        12.45 o                         
  -1  -6   2        448.16        439.13        18.23 o                         
   0  -6   2        313.95        313.78        13.78 o                         
   1  -6   2        420.81        401.35        16.45 o                         
   2  -6   2        100.37        120.46        11.56 o                         
   3  -6   2        267.27        245.33        18.23 o                         
   4  -6   2          5.65          8.89        16.45 o                         
   5  -6   2          1.98          8.00        13.34 o                         
   6  -6   2         99.80        106.24        19.11 o                         
  -8  -5   2        270.44        270.22        20.45 o                         
  -7  -5   2         95.70        111.57        13.78 o                         
  -6  -5   2        192.07        184.92        13.34 o                         
  -5  -5   2         11.87         19.11         7.56 o                         
  -4  -5   2        268.19        319.56        21.78 o                         
  -3  -5   2        164.27        170.69        13.34 o                         
  -2  -5   2         99.20         95.13         6.67 o                         
  -1  -5   2          2.67          7.11         7.56 o                         
   0  -5   2        309.20        319.56        13.34 o                         
   1  -5   2       1196.78       1199.61        41.34 o                         
   2  -5   2       1299.52       1233.83        42.67 o                         
   3  -5   2        604.07        572.49        24.89 o                         
   4  -5   2         53.33         59.56        11.56 o                         
   5  -5   2         96.62         89.35        13.78 o                         
   6  -5   2        229.75        236.44        20.89 o                         
   7  -5   2        376.11        380.46        28.89 o                         
  -8  -4   2          0.55          1.33         8.89 o                         
  -7  -4   2         16.31         11.11         7.56 o                         
  -6  -4   2         81.35         86.24         8.00 o                         
  -5  -4   2        858.24        820.48        29.78 o                         
  -4  -4   2       1794.05       1725.42        58.68 o                         
  -3  -4   2        849.74        840.48        31.12 o                         
  -2  -4   2         49.33         49.34         4.45 o                         
  -1  -4   2          7.11         20.00         6.22 o                         
   0  -4   2       1027.23       1008.51        31.56 o                         
   1  -4   2        697.89        660.06        18.67 o                         
   2  -4   2       1091.48       1072.07        29.78 o                         
   3  -4   2        277.35        253.77        10.22 o                         
   4  -4   2        689.31        673.79        28.45 o                         
   5  -4   2         20.65         22.67         8.00 o                         
   6  -4   2         49.59         47.12        10.22 o                         
   7  -4   2         15.87         19.56        11.56 o                         
  -9  -3   2        112.33         86.68        21.34 o                         
  -8  -3   2         21.35         33.78         8.89 o                         
  -7  -3   2        401.30        372.01        17.34 o                         
  -6  -3   2        169.28        189.36        11.56 o                         
  -5  -3   2        302.80        300.89        12.00 o                         
  -4  -3   2         14.40         16.00         4.00 o                         
  -3  -3   2        735.07        696.02        24.89 o                         
  -2  -3   2        920.96        955.61        25.34 o                         
  -1  -3   2        278.10        285.33        10.67 o                         
   0  -3   2        153.92        149.80         5.78 o                         
   1  -3   2        378.46        387.13        11.56 o                         
   2  -3   2        977.20        971.17        24.45 o                         
   3  -3   2       2453.28       2410.81        64.45 o                         
   4  -3   2       1374.83       1336.07        44.90 o                         
   5  -3   2        334.07        348.45        14.22 o                         
   6  -3   2         16.16         14.67         6.67 o                         
   7  -3   2        143.68        155.13        11.11 o                         
   8  -3   2        326.25        315.11        18.67 o                         
  -9  -2   2         98.34        100.90        12.45 o                         
  -8  -2   2        588.16        599.60        27.56 o                         
  -7  -2   2         91.12         95.13         9.33 o                         
  -6  -2   2        165.40        176.92        10.22 o                         
  -5  -2   2         13.21         12.00         4.45 o                         
  -4  -2   2       2180.13       2071.20        56.90 o                         
  -3  -2   2       4325.33       4279.76       126.69 o                         
  -2  -2   2       2450.38       2215.67        58.23 o                         
  -1  -2   2       1125.74       1224.05        35.56 o                         
   0  -2   2        473.06        522.26        18.67 o                         
   1  -2   2       1269.74       1301.40        32.45 o                         
   2  -2   2       1356.45       1542.32        38.23 o                         
   3  -2   2       1323.15       1423.64        35.56 o                         
   4  -2   2        521.30        538.26        19.11 o                         
   5  -2   2        965.78       1011.18        34.67 o                         
   6  -2   2        187.81        208.48        10.67 o                         
   7  -2   2        180.99        167.14        10.67 o                         
   8  -2   2         32.48         30.67         9.33 o                         
   9  -2   2         52.23         41.78        24.00 o                         
  -9  -1   2        573.23        614.72        30.23 o                         
  -8  -1   2        420.99        436.47        22.23 o                         
  -7  -1   2         57.68         58.23         7.56 o                         
  -6  -1   2        247.85        229.77        12.45 o                         
  -5  -1   2        217.19        192.47         9.33 o                         
  -4  -1   2        144.19        136.91         5.33 o                         
  -3  -1   2         23.42         27.56         2.67 o                         
  -2  -1   2       1345.31       1297.40        32.45 o                         
  -1  -1   2       2942.27       2935.69        93.79 o                         
   0  -1   2        389.65        459.14        18.67 o                         
   1  -1   2       1279.69       1377.85        36.89 o                         
   2  -1   2        184.66        187.58         5.33 o                         
   3  -1   2        202.41        169.36         5.78 o                         
   4  -1   2       2810.95       2961.03        79.12 o                         
   5  -1   2       2019.43       2024.98        59.56 o                         
   6  -1   2        548.28        607.60        19.56 o                         
   7  -1   2         31.10         40.45         5.78 o                         
   8  -1   2         55.08         65.34        10.22 o                         
   9  -1   2        125.92        130.24        14.22 o                         
  -9   0   2         99.16        112.46        13.78 o                         
  -8   0   2        216.80        229.32        15.11 o                         
  -7   0   2       1141.50       1138.26        46.23 o                         
  -6   0   2        448.00        449.36        20.00 o                         
  -5   0   2        817.60        780.92        31.56 o                         
  -4   0   2         57.21         58.23         3.11 o                         
  -3   0   2       3142.15       3223.29        85.79 o                         
  -2   0   2       7621.86       7624.41       189.36 o                         
  -1   0   2       4267.91       3951.31       119.57 o                         
   0   0   2       7344.18       6908.79       202.25 o                         
   1   0   2       1184.86       1228.94        36.89 o                         
   2   0   2        507.46        505.81        15.56 o                         
   3   0   2       1775.94       2018.31        49.79 o                         
   4   0   2        613.73        638.72        16.45 o                         
   5   0   2        532.98        529.37        15.11 o                         
   6   0   2        844.46        833.37        29.34 o                         
   7   0   2        347.77        365.79        15.56 o                         
   8   0   2        322.88        299.56        16.00 o                         
   9   0   2        147.69        149.80        13.78 o                         
  -9   1   2        206.13        206.25        17.34 o                         
  -8   1   2        868.57        878.71        37.78 o                         
  -7   1   2        861.28        893.38        37.34 o                         
  -6   1   2         96.91         92.46         6.67 o                         
  -5   1   2          9.96          7.56         3.56 o                         
  -4   1   2        157.54        156.47         5.33 o                         
  -3   1   2          9.34         16.00         2.22 o                         
  -2   1   2         43.19         45.34         2.22 o                         
  -1   1   2       1586.53       1546.77        37.78 o                         
   0   1   2       3703.68       3811.29       107.13 o                         
   1   1   2        434.14        403.57        15.56 o                         
   2   1   2       2218.74       2239.67        54.68 o                         
   3   1   2         31.78         33.34         2.22 o                         
   4   1   2         13.05         21.34         2.22 o                         
   5   1   2       1762.51       1685.41        56.01 o                         
   6   1   2       1836.36       1797.43        60.01 o                         
   7   1   2        414.89        419.13        16.89 o                         
   8   1   2        163.97        158.69        11.56 o                         
   9   1   2         11.27         11.11         8.89 o                         
  -9   2   2          0.55          7.11        10.67 o                         
  -8   2   2         92.70        106.24         9.33 o                         
  -7   2   2        239.14        223.10        11.11 o                         
  -6   2   2       1724.33       1787.21        59.56 o                         
  -5   2   2        790.61        828.04        28.45 o                         
  -4   2   2       2207.53       2246.34        73.79 o                         
  -3   2   2        296.02        299.11         8.00 o                         
  -2   2   2       1720.20       1923.23        47.12 o                         
  -1   2   2       6361.21       6790.15       164.91 o                         
   0   2   2       4133.21       4299.32       127.13 o                         
   1   2   2      11121.99      11227.27       495.59 o                         
   2   2   2        913.49        838.26        27.56 o                         
   3   2   2         11.60         11.56         1.33 o                         
   4   2   2        906.74        873.82        22.23 o                         
   5   2   2         95.62         96.46         4.45 o                         
   6   2   2        244.37        240.44        10.22 o                         
   7   2   2        531.71        551.15        20.45 o                         
   8   2   2        254.33        274.22        14.67 o                         
   9   2   2        346.48        362.68        20.00 o                         
  -8   3   2        174.17        181.36        11.56 o                         
  -7   3   2        841.82        828.93        30.23 o                         
  -6   3   2        916.04        953.83        33.78 o                         
  -5   3   2        152.47        145.80         8.45 o                         
  -4   3   2        168.59        159.14         8.00 o                         
  -3   3   2         16.52         25.78         2.67 o                         
  -2   3   2        159.80        167.58         5.33 o                         
  -1   3   2         57.76         69.79         2.67 o                         
   0   3   2        890.18        848.04        26.23 o                         
   1   3   2       1507.13       1505.87        38.67 o                         
   2   3   2        503.23        465.36        14.22 o                         
   3   3   2       1548.34       1521.88        52.01 o                         
   4   3   2        434.51        388.46        13.34 o                         
   5   3   2        128.78        111.57         4.45 o                         
   6   3   2        665.75        675.57        24.00 o                         
   7   3   2        953.64        974.28        37.78 o                         
   8   3   2        186.71        191.58        12.00 o                         
   9   3   2        202.54        216.03        14.67 o                         
  -8   4   2         17.15         19.56         8.89 o                         
  -7   4   2         52.19         64.01         8.00 o                         
  -6   4   2        119.79        139.13         8.89 o                         
  -5   4   2       1743.73       1828.10        60.90 o                         
  -4   4   2        682.36        708.91        24.89 o                         
  -3   4   2       2933.99       3092.60        76.01 o                         
  -2   4   2        546.71        535.15        14.22 o                         
  -1   4   2        201.46        200.03         5.78 o                         
   0   4   2       2079.83       2078.76        61.34 o                         
   1   4   2       2616.17       2856.17        96.46 o                         
   2   4   2       5653.65       6150.54       215.59 o                         
   3   4   2        528.39        499.59        15.56 o                         
   4   4   2         35.54         31.12         4.45 o                         
   5   4   2        151.61        128.46         7.56 o                         
   6   4   2          0.94          4.45         4.89 o                         
   7   4   2         46.11         48.90         5.33 o                         
   8   4   2        243.34        252.88        13.78 o                         
   9   4   2         87.82         97.79        10.22 o                         
  -7   5   2         54.35         61.79        14.67 o                         
  -6   5   2        533.12        520.03        31.56 o                         
  -5   5   2        453.33        443.13        26.67 o                         
  -4   5   2        243.02        214.25        16.45 o                         
  -3   5   2        355.95        318.67        15.56 o                         
  -2   5   2         40.68         40.01         4.45 o                         
  -1   5   2        172.33        162.69         6.67 o                         
   0   5   2         82.98         73.79         4.89 o                         
   1   5   2        234.68        236.88        10.67 o                         
   2   5   2        331.67        308.45        14.22 o                         
   3   5   2        356.79        340.01        18.23 o                         
   4   5   2        788.20        786.25        22.23 o                         
   5   5   2        479.36        461.36        18.23 o                         
   6   5   2        213.17        213.81        10.22 o                         
   7   5   2        176.57        205.36        16.89 o                         
   8   5   2        256.91        280.89        14.67 o                         
  -7   6   2         56.09         82.68        18.23 o                         
  -6   6   2          9.75         11.11        13.78 o                         
  -5   6   2         23.08         24.00        12.45 o                         
  -4   6   2       1009.96       1040.96        53.79 o                         
  -3   6   2        357.89        359.57        22.23 o                         
  -2   6   2       2073.02       2143.66        64.90 o                         
  -1   6   2        691.50        674.68        24.45 o                         
   0   6   2          4.01          3.56         4.00 o                         
   1   6   2        298.38        302.67        15.56 o                         
   2   6   2       1403.09       1566.28        64.90 o                         
   3   6   2       1773.54       1808.99        73.79 o                         
   4   6   2        254.98        242.21        15.56 o                         
   5   6   2         46.11         47.56         7.56 o                         
   6   6   2          4.16          6.67         4.00 o                         
  -6   7   2          0.26          2.22        16.45 o                         
  -5   7   2        210.49        213.37        32.89 o                         
  -4   7   2         78.87         99.13        15.11 o                         
  -3   7   2        251.70        242.21        18.23 o                         
  -2   7   2        250.39        245.33        12.45 o                         
  -1   7   2         82.99         96.46         7.11 o                         
   0   7   2        137.44        138.69         7.56 o                         
   1   7   2         74.34         78.23         7.11 o                         
   2   7   2         13.17          5.33         7.11 o                         
   3   7   2         49.37         58.23         7.56 o                         
   4   7   2         92.41        110.24         9.78 o                         
   5   7   2        295.42        272.00        14.67 o                         
   6   7   2        240.73        288.89        21.34 o                         
   7   7   2        179.25        157.80        10.67 o                         
  -5   8   2          1.27          9.33        27.12 o                         
  -4   8   2          0.88          0.00        13.34 o                         
  -3   8   2        308.00        277.33        21.78 o                         
  -2   8   2        123.43        121.80        14.22 o                         
  -1   8   2        910.45        911.61        29.78 o                         
   0   8   2        537.55        509.37        18.23 o                         
   1   8   2         42.77         52.45         6.67 o                         
   2   8   2          4.72          5.78         8.00 o                         
   3   8   2        593.79        663.61        27.12 o                         
   4   8   2        361.66        399.57        21.34 o                         
   5   8   2         85.43         85.79        20.00 o                         
   6   8   2         24.11         30.67         9.78 o                         
  -3   9   2          1.15          0.00        14.22 o                         
  -2   9   2        148.36        152.47        17.34 o                         
  -1   9   2         94.65         87.57         9.33 o                         
   0   9   2         45.01         52.45         7.56 o                         
   1   9   2         94.09        104.02         8.89 o                         
   2   9   2         32.04         35.56         9.33 o                         
   3   9   2          5.68         12.00        20.00 o                         
   4   9   2          4.68          0.89        22.67 o                         
   5   9   2          4.50          3.56        14.67 o                         
   0  10   2        268.78        270.22        15.11 o                         
   1  10   2        249.35        260.00        17.78 o                         
   2  10   2         31.53         31.12        12.89 o                         
  -3  -8   3        298.62        317.78        24.45 o                         
  -2  -8   3         34.53         39.56        21.78 o                         
  -1  -8   3          0.13          1.78         9.33 o                         
   0  -8   3        328.17        300.00        17.34 o                         
   1  -8   3        136.81        159.58        17.34 o                         
   2  -8   3        322.74        352.90        27.56 o                         
  -5  -7   3         88.99        104.02        21.78 o                         
  -4  -7   3        112.86        150.25        18.67 o                         
  -3  -7   3        139.37        136.47        14.67 o                         
  -2  -7   3          2.51          0.00        14.67 o                         
  -1  -7   3         31.25         34.23         9.78 o                         
   0  -7   3         14.16         18.67         8.45 o                         
   1  -7   3          3.35          5.78         9.78 o                         
   2  -7   3         12.19         20.00        13.34 o                         
   3  -7   3        199.96        209.81        20.89 o                         
   4  -7   3        148.96        134.24        29.78 o                         
  -6  -6   3          3.35          0.44        12.00 o                         
  -5  -6   3         66.06         62.68        13.78 o                         
  -4  -6   3        153.43        162.69        16.00 o                         
  -3  -6   3        158.38        166.25        15.11 o                         
  -2  -6   3       1066.31       1142.71        41.34 o                         
  -1  -6   3        269.48        284.89        16.45 o                         
   0  -6   3         37.19         36.89         7.56 o                         
   1  -6   3        512.27        520.03        20.89 o                         
   2  -6   3        326.33        313.78        18.23 o                         
   3  -6   3        790.68        800.48        43.12 o                         
   4  -6   3        508.91        480.03        44.90 o                         
   5  -6   3        155.46        168.03        32.00 o                         
  -7  -5   3        166.14        170.69        18.23 o                         
  -6  -5   3         66.22         63.57        10.67 o                         
  -5  -5   3        179.40        165.80        13.34 o                         
  -4  -5   3        185.07        198.25        15.56 o                         
  -3  -5   3        514.97        528.48        26.23 o                         
  -2  -5   3        442.75        443.13        17.34 o                         
  -1  -5   3         33.00         48.90        18.23 o                         
   0  -5   3         31.70         42.67         6.22 o                         
   1  -5   3         33.82         36.45         6.22 o                         
   2  -5   3         18.06         19.56         7.56 o                         
   3  -5   3         21.47         22.23         9.33 o                         
   4  -5   3        331.38        306.22        22.23 o                         
   5  -5   3        325.76        349.34        24.45 o                         
   6  -5   3        532.00        489.81        31.56 o                         
  -8  -4   3        186.04        182.25        15.11 o                         
  -7  -4   3         76.03         72.01        10.67 o                         
  -6  -4   3         35.71         32.89         7.56 o                         
  -5  -4   3          3.51          5.78         6.67 o                         
  -4  -4   3         65.01         78.68         7.11 o                         
  -3  -4   3        264.48        264.00        16.89 o                         
  -2  -4   3        516.95        529.37        26.23 o                         
  -1  -4   3       2745.92       2981.48        96.90 o                         
   0  -4   3       1325.43       1313.84        40.90 o                         
   1  -4   3        235.83        210.25         8.89 o                         
   2  -4   3        370.92        350.23        11.56 o                         
   3  -4   3        500.49        450.69        15.56 o                         
   4  -4   3       1182.70       1202.27        48.45 o                         
   5  -4   3       1308.27       1313.84        52.90 o                         
   6  -4   3        320.57        311.56        18.23 o                         
   7  -4   3         69.71         48.01        17.78 o                         
  -8  -3   3          5.51          3.11         9.78 o                         
  -7  -3   3        576.91        552.48        23.56 o                         
  -6  -3   3        613.59        595.60        24.00 o                         
  -5  -3   3        518.62        475.14        17.34 o                         
  -4  -3   3        243.07        231.55        11.11 o                         
  -3  -3   3        119.30        106.24        10.22 o                         
  -2  -3   3       1404.98       1476.54        42.67 o                         
  -1  -3   3        878.69        933.83        37.34 o                         
   0  -3   3        240.89        224.88         9.78 o                         
   1  -3   3         12.29         16.00         3.11 o                         
   2  -3   3        562.09        592.49        15.56 o                         
   3  -3   3         97.57        105.35         5.78 o                         
   4  -3   3          8.84         14.22         5.33 o                         
   5  -3   3        247.81        263.55        12.45 o                         
   6  -3   3        491.12        547.59        21.34 o                         
   7  -3   3        797.82        856.49        35.56 o                         
   8  -3   3        442.23        463.58        24.45 o                         
  -9  -2   3        256.44        250.66        31.56 o                         
  -8  -2   3         97.53        105.35        11.56 o                         
  -7  -2   3        700.54        706.24        31.12 o                         
  -6  -2   3        262.80        254.22        13.34 o                         
  -5  -2   3        165.66        162.69         8.89 o                         
  -4  -2   3          8.29          7.11         4.00 o                         
  -3  -2   3         21.58         25.34         2.67 o                         
  -2  -2   3        193.92        277.33        20.45 o                         
  -1  -2   3       1351.70       1667.19        84.01 o                         
   0  -2   3       4815.67       5118.02       128.02 o                         
   1  -2   3       4381.72       4598.03       112.46 o                         
   2  -2   3        541.84        538.70        14.22 o                         
   3  -2   3         14.03         19.56         3.11 o                         
   4  -2   3        454.23        452.91        16.89 o                         
   5  -2   3       1076.91       1093.86        37.34 o                         
   6  -2   3       1998.50       2020.53        67.57 o                         
   7  -2   3        434.27        424.02        20.00 o                         
   8  -2   3        164.53        175.58        13.34 o                         
  -9  -1   3         46.71         52.45        12.00 o                         
  -8  -1   3         15.34         19.11         8.89 o                         
  -7  -1   3         61.14         54.68         8.45 o                         
  -6  -1   3       1644.90       1648.07        64.90 o                         
  -5  -1   3       1454.80       1431.20        44.90 o                         
  -4  -1   3       2125.09       2105.43        64.45 o                         
  -3  -1   3        232.09        253.77         7.11 o                         
  -2  -1   3         21.22         28.00         3.56 o                         
  -1  -1   3       2300.78       2369.03        85.35 o                         
   0  -1   3       1218.50       1473.87        63.57 o                         
   1  -1   3        455.10        442.69        12.00 o                         
   2  -1   3         84.19         77.35         3.56 o                         
   3  -1   3       1534.28       1714.75        46.23 o                         
   4  -1   3        323.94        311.11        10.67 o                         
   5  -1   3          7.65          3.11         4.00 o                         
   6  -1   3         37.40         65.79         6.67 o                         
   7  -1   3        498.88        520.92        22.23 o                         
   8  -1   3        723.24        680.90        36.01 o                         
   9  -1   3        722.52        749.36        41.34 o                         
  -9   0   3          2.83          5.78        11.56 o                         
  -8   0   3        265.59        261.33        16.45 o                         
  -7   0   3        203.72        207.59        13.34 o                         
  -6   0   3       1451.55       1407.19        55.56 o                         
  -5   0   3        680.47        658.28        20.00 o                         
  -4   0   3        290.65        256.44         8.00 o                         
  -3   0   3        231.95        217.37         6.67 o                         
  -2   0   3          3.42          5.78         2.67 o                         
  -1   0   3          1.94          0.00        25.34 o                         
   0   0   3       2545.32       2455.66        77.79 o                         
   1   0   3       4535.29       4766.46       116.02 o                         
   2   0   3       7781.92       7776.88       206.25 o                         
   3   0   3        833.88        808.48        22.23 o                         
   4   0   3        306.69        297.33         8.89 o                         
   5   0   3        161.31        150.69         7.56 o                         
   6   0   3        635.39        626.72        20.00 o                         
   7   0   3       1743.29       1764.98        67.12 o                         
   8   0   3        405.75        398.24        23.56 o                         
   9   0   3        151.50        150.25        16.45 o                         
  -9   1   3         26.01         28.45        12.45 o                         
  -8   1   3        198.61        196.47        14.67 o                         
  -7   1   3          6.81         11.11         7.11 o                         
  -6   1   3        294.47        290.67        12.45 o                         
  -5   1   3       2837.40       2817.05        92.46 o                         
  -4   1   3       2410.74       2316.58        68.45 o                         
  -3   1   3       4480.35       4562.47       120.91 o                         
  -2   1   3         58.55         81.35         3.56 o                         
  -1   1   3        624.70        666.23        17.34 o                         
   0   1   3       1455.37       1371.63        36.01 o                         
   1   1   3       1345.92       1340.07        62.68 o                         
   2   1   3        310.26        288.44         9.78 o                         
   3   1   3        662.01        638.28        16.00 o                         
   4   1   3       1467.70       1512.99        40.90 o                         
   5   1   3        528.91        504.48        18.23 o                         
   6   1   3         66.59         73.34         6.22 o                         
   7   1   3         29.54         28.45         6.22 o                         
   8   1   3        301.91        337.78        17.34 o                         
   9   1   3        422.63        416.46        21.78 o                         
  -9   2   3         99.66        143.58        44.01 o                         
  -8   2   3         75.37         71.12         8.00 o                         
  -7   2   3        111.48        108.02         8.45 o                         
  -6   2   3        277.12        267.55        12.00 o                         
  -5   2   3       1696.76       1659.63        55.12 o                         
  -4   2   3       1078.26       1050.29        35.56 o                         
  -3   2   3        233.30        205.36         6.22 o                         
  -2   2   3        955.05        994.28        24.89 o                         
  -1   2   3        148.91        120.91         4.00 o                         
   0   2   3        177.65        150.69         4.89 o                         
   1   2   3       1423.26       1436.97        48.45 o                         
   2   2   3       1861.65       1722.31        46.67 o                         
   3   2   3       5627.07       5570.05       150.25 o                         
   4   2   3       1137.17       1005.40        27.56 o                         
   5   2   3        800.50        784.48        24.45 o                         
   6   2   3          2.28          2.22         4.45 o                         
   7   2   3        248.37        242.66        12.89 o                         
   8   2   3        892.56        898.71        36.45 o                         
   9   2   3        254.94        245.33        16.45 o                         
  -8   3   3         56.03         57.79         9.33 o                         
  -7   3   3        435.05        453.80        18.67 o                         
  -6   3   3        192.26        192.03        10.67 o                         
  -5   3   3        544.95        551.15        20.45 o                         
  -4   3   3       2659.81       2662.81        87.57 o                         
  -3   3   3       2686.62       2783.27        68.45 o                         
  -2   3   3       4279.64       4551.36       111.13 o                         
  -1   3   3        135.36         95.57         3.56 o                         
   0   3   3       1079.02       1163.60        32.00 o                         
   1   3   3        131.60        109.79         4.00 o                         
   2   3   3        891.44        860.93        29.34 o                         
   3   3   3        131.99        116.91         5.33 o                         
   4   3   3        943.36        941.39        24.00 o                         
   5   3   3        728.12        707.13        19.56 o                         
   6   3   3        442.46        451.58        18.67 o                         
   7   3   3        165.37        169.36        10.22 o                         
   8   3   3         99.24        104.02         9.33 o                         
   9   3   3         90.91         90.68        11.11 o                         
  -8   4   3        243.21        239.99        14.22 o                         
  -7   4   3        233.69        249.77        13.78 o                         
  -6   4   3          4.81          5.78         7.11 o                         
  -5   4   3        179.05        182.69        10.22 o                         
  -4   4   3       1158.73       1110.75        37.78 o                         
  -3   4   3        814.06        820.48        21.34 o                         
  -2   4   3        171.41        156.02         5.33 o                         
  -1   4   3       1175.63       1191.60        29.78 o                         
   0   4   3        407.06        349.79        10.22 o                         
   1   4   3        195.05        160.91         7.56 o                         
   2   4   3         62.62         19.56        21.34 o                         
   3   4   3        464.49        424.02        13.78 o                         
   4   4   3       2034.86       1964.12        57.34 o                         
   5   4   3       1028.87       1040.07        26.67 o                         
   6   4   3        688.73        732.91        25.34 o                         
   7   4   3         31.92         29.34         5.33 o                         
   8   4   3         53.08         54.68         7.56 o                         
   9   4   3        294.75        307.56        17.78 o                         
  -7   5   3         87.55         70.68        15.56 o                         
  -6   5   3        555.03        553.82        32.45 o                         
  -5   5   3        588.97        579.60        32.89 o                         
  -4   5   3        492.88        491.14        28.00 o                         
  -3   5   3       1247.00       1235.61        48.90 o                         
  -2   5   3       1752.72       1777.43        52.90 o                         
  -1   5   3       2245.03       2285.02        67.57 o                         
   0   5   3        520.67        495.59        17.78 o                         
   1   5   3        889.94        930.72        28.89 o                         
   2   5   3          9.64          9.78         6.22 o                         
   3   5   3        297.67        298.67        16.89 o                         
   4   5   3         47.04         56.45         6.67 o                         
   5   5   3        528.46        515.59        16.89 o                         
   6   5   3        244.06        253.77        14.22 o                         
   7   5   3        218.33        200.03        10.67 o                         
   8   5   3        182.98        176.92        11.11 o                         
  -7   6   3        274.87        283.11        26.23 o                         
  -6   6   3        357.19        361.34        26.23 o                         
  -5   6   3         19.93         32.00        12.45 o                         
  -4   6   3         22.38         31.56        11.56 o                         
  -3   6   3        529.31        523.59        29.78 o                         
  -2   6   3        262.61        246.66        11.56 o                         
  -1   6   3        120.08        113.35         7.11 o                         
   0   6   3        579.32        544.93        20.00 o                         
   1   6   3        383.26        370.68        15.56 o                         
   2   6   3        146.05        141.35        10.67 o                         
   3   6   3        109.41        108.91        11.56 o                         
   4   6   3         64.66         57.34         8.00 o                         
   5   6   3        466.63        446.25        23.56 o                         
   6   6   3        525.68        563.15        24.45 o                         
  -6   7   3         82.40         81.79        19.11 o                         
  -5   7   3        467.73        459.14        48.90 o                         
  -4   7   3        691.91        680.46        38.23 o                         
  -3   7   3        313.88        280.89        20.00 o                         
  -2   7   3        303.54        296.45        12.45 o                         
  -1   7   3        627.40        595.60        22.23 o                         
   0   7   3        896.24        918.27        32.45 o                         
   1   7   3        413.11        435.58        17.34 o                         
   2   7   3        596.38        594.71        27.56 o                         
   3   7   3         41.25         35.12        14.22 o                         
   4   7   3         41.56         48.90        13.78 o                         
   5   7   3          9.73         11.11         8.00 o                         
   6   7   3        177.35        159.14        10.67 o                         
   7   7   3         49.41         46.23         6.22 o                         
  -5   8   3        327.80        297.33        41.78 o                         
  -4   8   3         33.94         39.56        14.67 o                         
  -3   8   3         11.46          2.67        11.56 o                         
  -2   8   3        186.01        162.69        15.56 o                         
  -1   8   3         29.92         33.34         6.67 o                         
   0   8   3         40.68         35.12         5.78 o                         
   1   8   3        155.08        145.36         8.45 o                         
   2   8   3        153.81        157.80        14.22 o                         
   3   8   3         85.88         95.13        10.67 o                         
   4   8   3        209.50        232.44        14.67 o                         
   5   8   3          1.61         10.67        11.11 o                         
   6   8   3         63.99         54.23        12.45 o                         
  -3   9   3        402.02        387.13        28.00 o                         
  -2   9   3        168.67        172.92        18.67 o                         
  -1   9   3         33.77         31.56         8.45 o                         
   0   9   3        117.72        124.46         9.33 o                         
   1   9   3        257.74        282.22        12.89 o                         
   2   9   3        161.99        192.47        13.78 o                         
   3   9   3        293.01        344.01        21.34 o                         
   4   9   3         31.76         35.12        12.89 o                         
   5   9   3          1.01         21.34        13.78 o                         
  -1  10   3         52.75         38.67        15.56 o                         
   0  10   3          0.11          2.22         8.89 o                         
   1  10   3          4.07          3.11        11.11 o                         
   2  10   3         25.63         30.67        12.00 o                         
   3  10   3         24.82         20.89        67.57 o                         
  -1  -8   4         19.56         16.89        11.11 o                         
   0  -8   4         92.23         89.35        16.45 o                         
   1  -8   4          0.28         11.56        28.00 o                         
  -4  -7   4          0.15         32.00        19.56 o                         
  -3  -7   4          6.86         11.11        16.45 o                         
  -2  -7   4        157.16        161.80        15.56 o                         
  -1  -7   4        337.36        320.89        18.23 o                         
   0  -7   4        265.02        230.66        14.67 o                         
   1  -7   4        368.57        364.46        23.11 o                         
   2  -7   4        118.05        155.58        19.56 o                         
   3  -7   4        103.95        115.57        19.11 o                         
  -6  -6   4         32.54         30.23        14.22 o                         
  -5  -6   4         14.31         34.67        16.00 o                         
  -4  -6   4          0.05         20.45        16.45 o                         
  -3  -6   4        314.95        284.00        18.67 o                         
  -2  -6   4         65.13         68.45        10.22 o                         
  -1  -6   4         84.76         84.90        11.56 o                         
   0  -6   4         95.97         93.79        10.22 o                         
   1  -6   4        350.83        349.34        16.89 o                         
   2  -6   4         19.49         22.67        10.67 o                         
   3  -6   4         37.28         47.12        13.78 o                         
   4  -6   4         52.27         53.79        25.34 o                         
   5  -6   4        169.08        161.36        31.56 o                         
  -7  -5   4         33.41         33.34        15.11 o                         
  -6  -5   4         46.79         68.90        12.00 o                         
  -5  -5   4        161.21        156.47        14.22 o                         
  -4  -5   4        186.70        188.92        20.89 o                         
  -3  -5   4         40.88         95.13        17.78 o                         
  -2  -5   4         14.75         20.45         8.89 o                         
  -1  -5   4        391.16        374.23        20.45 o                         
   0  -5   4        877.09        865.38        31.56 o                         
   1  -5   4       1148.20       1166.27        41.34 o                         
   2  -5   4        891.45        930.28        39.56 o                         
   3  -5   4         64.70         70.68        12.89 o                         
   4  -5   4         82.56         83.57        14.67 o                         
   5  -5   4        132.77        113.80        16.00 o                         
   6  -5   4         32.62         33.34        20.89 o                         
  -7  -4   4        137.55        121.80        13.34 o                         
  -6  -4   4        484.18        497.36        20.00 o                         
  -5  -4   4        199.44        205.36        12.89 o                         
  -4  -4   4        281.38        288.44        15.56 o                         
  -3  -4   4         42.51         37.34         8.89 o                         
  -2  -4   4        705.91        736.02        24.45 o                         
  -1  -4   4         43.14         74.68        12.00 o                         
   0  -4   4        292.79        285.33        12.45 o                         
   1  -4   4        216.17        211.14         9.78 o                         
   2  -4   4       1038.21       1004.06        36.01 o                         
   3  -4   4         87.56         93.79         7.56 o                         
   4  -4   4        283.53        247.10        15.11 o                         
   5  -4   4         10.31         15.56         8.89 o                         
   6  -4   4        127.69        146.24        22.23 o                         
   7  -4   4        526.09        491.14        43.12 o                         
  -8  -3   4          6.63          2.67        11.11 o                         
  -7  -3   4         66.82         66.68        10.67 o                         
  -6  -3   4         38.86         36.45         8.45 o                         
  -5  -3   4        160.49        174.25        10.22 o                         
  -4  -3   4        379.65        320.00        14.22 o                         
  -3  -3   4        682.14        710.24        28.45 o                         
  -2  -3   4        415.81        405.35        17.34 o                         
  -1  -3   4        352.60        348.45        13.34 o                         
   0  -3   4        508.66        507.14        22.23 o                         
   1  -3   4       1678.49       1649.85        44.90 o                         
   2  -3   4       2557.99       2464.55        66.23 o                         
   3  -3   4       1773.43       1689.86        51.12 o                         
   4  -3   4          4.97          1.78         5.78 o                         
   5  -3   4          5.07          9.33         7.11 o                         
   6  -3   4        100.20        101.35        11.11 o                         
   7  -3   4         19.78         14.22        10.67 o                         
   8  -3   4        186.65        172.92        32.89 o                         
  -8  -2   4        174.71        184.47        16.00 o                         
  -7  -2   4         49.94         41.78         9.33 o                         
  -6  -2   4        213.14        200.47        12.45 o                         
  -5  -2   4        856.67        802.70        27.12 o                         
  -4  -2   4        800.61        769.36        25.34 o                         
  -3  -2   4       1377.09       1440.09        40.01 o                         
  -2  -2   4        417.97        414.24        14.67 o                         
  -1  -2   4       1404.78       1396.97        38.23 o                         
   0  -2   4         32.65         60.01         6.22 o                         
   1  -2   4        592.85        588.93        16.00 o                         
   2  -2   4        255.29        232.88         7.56 o                         
   3  -2   4       1991.52       2017.86        54.68 o                         
   4  -2   4        187.95        175.14         9.33 o                         
   5  -2   4        758.02        760.92        27.12 o                         
   6  -2   4         26.87         27.12         8.00 o                         
   7  -2   4         34.56         37.34         9.78 o                         
   8  -2   4        366.29        357.79        20.45 o                         
  -8  -1   4          6.05         10.67         9.33 o                         
  -7  -1   4          3.36          5.33         8.45 o                         
  -6  -1   4         76.73         78.68         8.89 o                         
  -5  -1   4         17.80         16.45         5.33 o                         
  -4  -1   4        240.29        229.77         7.56 o                         
  -3  -1   4        653.40        624.94        16.89 o                         
  -2  -1   4       1484.81       1408.97        40.90 o                         
  -1  -1   4       2140.07       2032.09        56.90 o                         
   0  -1   4       1570.32       1656.96        45.34 o                         
   1  -1   4        185.39        171.58         6.67 o                         
   2  -1   4       2430.04       2637.91        64.90 o                         
   3  -1   4       3011.31       3027.26        87.12 o                         
   4  -1   4       2577.70       2589.46        76.90 o                         
   5  -1   4         81.23         96.90         7.11 o                         
   6  -1   4         57.41         52.90         8.00 o                         
   7  -1   4         34.51         39.56         8.00 o                         
   8  -1   4          3.35          3.56        12.00 o                         
  -8   0   4        639.22        595.60        28.45 o                         
  -7   0   4        416.99        419.58        20.89 o                         
  -6   0   4          8.93         17.34         7.11 o                         
  -5   0   4        174.56        165.36         8.00 o                         
  -4   0   4        806.51        771.58        24.00 o                         
  -3   0   4       2073.41       1882.78        47.56 o                         
  -2   0   4       3673.42       3807.29        96.90 o                         
  -1   0   4       1328.01       1333.40        36.45 o                         
   0   0   4       1829.76       2000.53        59.12 o                         
   1   0   4        568.63        651.17        23.56 o                         
   2   0   4        470.68        475.14        13.34 o                         
   3   0   4        227.85        217.37         7.11 o                         
   4   0   4       1956.69       2017.86        60.01 o                         
   5   0   4        277.52        261.77        12.45 o                         
   6   0   4        968.75        982.73        37.78 o                         
   7   0   4        223.49        209.81        15.56 o                         
   8   0   4          0.82          7.56        10.22 o                         
   9   0   4         97.59         85.79        15.56 o                         
  -8   1   4        369.03        357.34        20.89 o                         
  -7   1   4        120.57        119.13        11.11 o                         
  -6   1   4          7.13          8.00         4.89 o                         
  -5   1   4          5.07          2.67         4.00 o                         
  -4   1   4          1.74          1.33         3.11 o                         
  -3   1   4         53.10         43.12         3.56 o                         
  -2   1   4        941.61        911.16        23.11 o                         
  -1   1   4       1699.51       1636.52        42.23 o                         
   0   1   4       5763.65       5476.75       140.91 o                         
   1   1   4       2656.02       2628.13        71.57 o                         
   2   1   4         25.48         25.78         3.56 o                         
   3   1   4       2014.10       2161.89        57.79 o                         
   4   1   4       1843.32       1810.32        48.45 o                         
   5   1   4       2340.06       2197.89        71.12 o                         
   6   1   4        245.76        232.88        14.22 o                         
   7   1   4        170.42        153.80        12.45 o                         
   8   1   4          0.65          1.33         9.33 o                         
   9   1   4          0.98          0.89        12.00 o                         
  -8   2   4        200.35        194.70        11.56 o                         
  -7   2   4       1101.69       1085.85        38.23 o                         
  -6   2   4        704.96        732.02        26.23 o                         
  -5   2   4        325.15        328.45        13.34 o                         
  -4   2   4         15.21         11.11         4.00 o                         
  -3   2   4        376.52        332.45        10.22 o                         
  -2   2   4       2999.48       2972.59        72.90 o                         
  -1   2   4       5590.07       6076.75       148.02 o                         
   0   2   4       1415.50       1483.65        39.12 o                         
   1   2   4        474.10        516.92        23.56 o                         
   2   2   4        793.62        922.27        40.01 o                         
   3   2   4         40.50         43.56         2.22 o                         
   4   2   4        180.88        160.02         7.11 o                         
   5   2   4        856.52        884.05        34.67 o                         
   6   2   4        248.12        250.66        15.11 o                         
   7   2   4        707.85        710.69        35.12 o                         
   8   2   4        404.51        415.13        24.00 o                         
   9   2   4         36.54         38.23        13.34 o                         
  -8   3   4        373.27        381.79        18.23 o                         
  -7   3   4        493.56        507.14        20.45 o                         
  -6   3   4        433.86        404.91        16.89 o                         
  -5   3   4         38.79         42.23         5.78 o                         
  -4   3   4        120.90        118.24         7.11 o                         
  -3   3   4          8.94          4.00         2.67 o                         
  -2   3   4        106.63        119.13         4.45 o                         
  -1   3   4        899.00        910.27        23.11 o                         
   0   3   4       1008.41        922.72        25.78 o                         
   1   3   4       5999.34       5985.22       180.92 o                         
   2   3   4       2235.79       2275.24        61.34 o                         
   3   3   4        281.25        256.88         8.00 o                         
   4   3   4        668.45        618.72        19.56 o                         
   5   3   4        675.67        661.39        26.23 o                         
   6   3   4       1274.89       1288.51        59.56 o                         
   7   3   4        302.23        291.56        17.34 o                         
   8   3   4        142.51        144.02        12.89 o                         
   9   3   4         18.58         24.00        11.11 o                         
  -8   4   4         63.36         58.23        10.67 o                         
  -7   4   4        120.29        126.24        10.67 o                         
  -6   4   4       1122.05       1127.59        39.56 o                         
  -5   4   4        894.20        964.06        33.78 o                         
  -4   4   4        846.04        812.92        28.45 o                         
  -3   4   4        141.15        135.58         5.78 o                         
  -2   4   4         98.75         91.57         4.00 o                         
  -1   4   4       1924.19       1852.10        45.78 o                         
   0   4   4       4197.44       4249.54       112.91 o                         
   1   4   4        674.46        656.94        22.67 o                         
   2   4   4         48.37         33.34        61.79 o                         
   3   4   4        441.78        424.91        16.00 o                         
   4   4   4         38.73         38.23         5.33 o                         
   5   4   4         68.12         72.46         6.22 o                         
   6   4   4        155.56        154.69         9.33 o                         
   7   4   4        103.94        107.57         9.33 o                         
   8   4   4        340.63        376.90        22.23 o                         
   9   4   4        331.80        342.67        22.23 o                         
  -7   5   4        387.79        356.01        26.23 o                         
  -6   5   4        402.17        389.79        26.23 o                         
  -5   5   4        623.50        600.05        34.23 o                         
  -4   5   4         95.13        104.02        12.45 o                         
  -3   5   4        460.90        440.47        20.00 o                         
  -2   5   4         46.76         38.67         4.45 o                         
  -1   5   4        375.28        338.23        11.56 o                         
   0   5   4        400.67        402.68        15.11 o                         
   1   5   4        425.81        416.46        22.67 o                         
   2   5   4       2912.06       2930.80       116.46 o                         
   3   5   4       1417.79       1425.86        48.90 o                         
   4   5   4        305.45        308.00        15.56 o                         
   5   5   4         55.51         52.90         5.78 o                         
   6   5   4        154.68        160.47        10.22 o                         
   7   5   4        443.02        483.58        25.34 o                         
   8   5   4        193.74        187.58        14.22 o                         
  -7   6   4         18.36         12.45        16.45 o                         
  -6   6   4         33.39         28.45        15.11 o                         
  -5   6   4        641.65        594.71        35.56 o                         
  -4   6   4        807.87        801.37        43.12 o                         
  -3   6   4        896.93        930.72        48.01 o                         
  -2   6   4        548.31        561.82        20.89 o                         
  -1   6   4          8.36          7.56         4.45 o                         
   0   6   4        572.12        549.82        20.00 o                         
   1   6   4       1816.56       1848.99        63.12 o                         
   2   6   4        251.90        263.11        26.23 o                         
   3   6   4        238.42        239.99        27.12 o                         
   4   6   4        204.67        228.43        16.89 o                         
   5   6   4         82.96         73.34         9.33 o                         
   6   6   4          6.06          6.22         5.78 o                         
   7   6   4          4.48          2.22         6.67 o                         
   8   6   4         16.20         13.34         8.89 o                         
  -6   7   4        260.61        258.22        26.23 o                         
  -5   7   4        210.53        206.70        21.78 o                         
  -4   7   4        408.48        406.68        30.67 o                         
  -3   7   4         95.38         84.90        13.34 o                         
  -2   7   4        511.68        515.59        20.89 o                         
  -1   7   4         88.01         81.35         7.56 o                         
   0   7   4        356.72        336.90        13.78 o                         
   1   7   4         77.99         68.90         6.22 o                         
   2   7   4        112.24        116.02        15.11 o                         
   3   7   4        875.00        921.39        39.12 o                         
   4   7   4        674.90        726.69        37.34 o                         
   5   7   4        165.30        177.36        14.67 o                         
   6   7   4          6.04          4.00         6.22 o                         
   7   7   4         14.90         14.67         6.22 o                         
  -5   8   4          1.11          4.00        28.45 o                         
  -4   8   4        207.46        190.25        20.45 o                         
  -3   8   4        453.32        418.69        27.56 o                         
  -2   8   4        552.29        523.15        30.67 o                         
  -1   8   4        592.92        590.27        22.67 o                         
   0   8   4          5.07          3.56         6.22 o                         
   1   8   4         85.81         91.57         7.56 o                         
   2   8   4        513.75        558.71        29.34 o                         
   3   8   4         86.25        101.79        12.45 o                         
   4   8   4        145.24        160.02        14.67 o                         
   5   8   4         78.79         92.01        13.34 o                         
   6   8   4         45.13         36.01        10.67 o                         
   7   8   4          0.56          1.33         8.00 o                         
  -3   9   4        124.95        133.35        25.78 o                         
  -2   9   4         56.63         42.67        13.34 o                         
  -1   9   4        308.11        320.45        14.67 o                         
   0   9   4         68.02         73.34         8.00 o                         
   1   9   4        204.05        196.03        10.67 o                         
   2   9   4          5.92          6.22         9.78 o                         
   3   9   4          8.33          7.56        12.89 o                         
   4   9   4        170.61        214.70        16.00 o                         
   5   9   4        210.08        184.03        20.00 o                         
  -1  10   4        230.71        206.25        19.56 o                         
   0  10   4        326.96        329.34        16.00 o                         
   1  10   4         15.27         15.11        11.56 o                         
   2  10   4          4.04          1.33        11.11 o                         
   3  10   4         95.67        121.80        19.56 o                         
  -3  -7   5         13.50         22.67        17.78 o                         
  -2  -7   5          5.39          8.00        13.78 o                         
  -1  -7   5          5.44         10.67        13.34 o                         
   0  -7   5        202.81        182.25        17.78 o                         
   1  -7   5         20.94         18.23        14.67 o                         
   2  -7   5        189.01        225.32        25.78 o                         
  -5  -6   5        127.24        120.46        20.89 o                         
  -4  -6   5        325.20        269.77        24.45 o                         
  -3  -6   5        321.28        272.89        20.00 o                         
  -2  -6   5        137.81        136.47        13.34 o                         
  -1  -6   5         13.76         24.45        14.67 o                         
   0  -6   5        187.35        169.80        12.45 o                         
   1  -6   5        318.60        316.45        20.89 o                         
   2  -6   5        329.81        362.23        22.67 o                         
   3  -6   5        148.44        178.25        20.89 o                         
   4  -6   5         42.01         36.01        27.56 o                         
  -6  -5   5         68.96         67.57        12.89 o                         
  -5  -5   5        159.61        177.36        16.89 o                         
  -4  -5   5         84.68        106.24        19.56 o                         
  -3  -5   5         68.15         58.68        15.11 o                         
  -2  -5   5        107.30        112.02        10.67 o                         
  -1  -5   5          1.26          0.00        11.11 o                         
   0  -5   5         35.70         40.01         9.78 o                         
   1  -5   5        243.10        244.88        16.45 o                         
   2  -5   5        144.97        155.58        14.22 o                         
   3  -5   5        529.12        543.59        32.45 o                         
   4  -5   5        646.54        591.16        52.45 o                         
   5  -5   5        464.41        422.69        38.67 o                         
  -7  -4   5         34.93         33.34        12.89 o                         
  -6  -4   5         19.77         19.11         9.33 o                         
  -5  -4   5          3.88          3.11         7.56 o                         
  -4  -4   5        309.11        311.11        17.78 o                         
  -3  -4   5        812.16        793.37        26.67 o                         
  -2  -4   5       1079.77       1073.41        35.56 o                         
  -1  -4   5        683.38        695.13        25.34 o                         
   0  -4   5          2.57         16.45         8.45 o                         
   1  -4   5        115.87        143.13         9.33 o                         
   2  -4   5        722.55        691.57        26.67 o                         
   3  -4   5        674.11        663.17        23.11 o                         
   4  -4   5        437.57        424.91        21.78 o                         
   5  -4   5        141.32        124.91        21.78 o                         
   6  -4   5        119.51        168.47        26.67 o                         
  -7  -3   5         52.47         40.45        12.00 o                         
  -6  -3   5         58.65         52.90        10.22 o                         
  -5  -3   5         87.83        113.80         9.78 o                         
  -4  -3   5        251.69        240.88        12.89 o                         
  -3  -3   5        270.06        295.56        17.34 o                         
  -2  -3   5        237.02        230.66        12.89 o                         
  -1  -3   5        371.69        344.90        13.78 o                         
   0  -3   5         65.23         79.12        14.22 o                         
   1  -3   5        120.99        127.58         8.45 o                         
   2  -3   5         55.79         56.90         6.67 o                         
   3  -3   5        523.28        482.25        17.34 o                         
   4  -3   5        851.81        816.04        34.67 o                         
   5  -3   5       1232.41       1176.49        57.34 o                         
   6  -3   5        855.43        762.25        40.01 o                         
   7  -3   5        110.85         85.79        17.34 o                         
  -8  -2   5         11.40          5.78        12.45 o                         
  -7  -2   5        206.90        194.25        16.00 o                         
  -6  -2   5        130.89        118.68        11.11 o                         
  -5  -2   5        179.78        177.80        11.11 o                         
  -4  -2   5          3.25          3.56         4.00 o                         
  -3  -2   5        361.49        369.79        14.22 o                         
  -2  -2   5       1485.70       1367.19        46.23 o                         
  -1  -2   5       2610.60       2570.79        85.35 o                         
   0  -2   5       1964.78       1936.12        65.79 o                         
   1  -2   5        173.97        165.80         8.00 o                         
   2  -2   5          6.63          6.22         4.00 o                         
   3  -2   5        882.20        848.48        26.67 o                         
   4  -2   5        952.41        902.72        31.56 o                         
   5  -2   5        653.50        626.72        26.67 o                         
   6  -2   5        307.41        279.55        16.00 o                         
   7  -2   5        179.32        164.47        13.78 o                         
   8  -2   5          4.96          6.67        11.56 o                         
  -8  -1   5        324.78        300.45        20.45 o                         
  -7  -1   5        497.92        460.47        24.00 o                         
  -6  -1   5        331.11        330.67        18.23 o                         
  -5  -1   5        371.27        328.89        14.22 o                         
  -4  -1   5          5.24          5.33         4.00 o                         
  -3  -1   5        273.55        272.00         9.78 o                         
  -2  -1   5        340.54        331.56        23.56 o                         
  -1  -1   5        580.75        568.49        17.78 o                         
   0  -1   5        597.87        553.37        18.23 o                         
   1  -1   5        338.34        293.33        16.89 o                         
   2  -1   5        258.45        264.88         8.45 o                         
   3  -1   5        115.18        118.24         6.67 o                         
   4  -1   5       1134.69       1076.08        36.45 o                         
   5  -1   5        825.80        815.59        32.45 o                         
   6  -1   5       1356.66       1387.63        53.34 o                         
   7  -1   5       1041.91       1108.08        44.01 o                         
   8  -1   5        250.53        234.21        15.56 o                         
  -8   0   5        123.49        120.46        13.78 o                         
  -7   0   5         21.63         20.00         9.33 o                         
  -6   0   5        648.33        613.38        27.56 o                         
  -5   0   5        323.73        321.78        13.34 o                         
  -4   0   5        626.16        598.27        19.56 o                         
  -3   0   5          8.11          6.22         3.56 o                         
  -2   0   5        162.70        146.24         9.33 o                         
  -1   0   5       1538.06       1373.41        49.79 o                         
   0   0   5       4958.74       5299.83       155.58 o                         
   1   0   5       3043.53       3035.26        81.79 o                         
   2   0   5       1003.62       1023.18        26.23 o                         
   3   0   5         33.02         38.23         4.00 o                         
   4   0   5        427.03        423.58        16.00 o                         
   5   0   5        914.58        909.38        35.56 o                         
   6   0   5        526.39        542.70        23.11 o                         
   7   0   5        411.82        423.13        18.67 o                         
   8   0   5        165.81        172.03        17.78 o                         
  -8   1   5        129.59        113.80        13.78 o                         
  -7   1   5        463.98        475.58        19.11 o                         
  -6   1   5        580.42        560.93        21.34 o                         
  -5   1   5       1049.22       1062.74        36.45 o                         
  -4   1   5        989.31        943.17        29.34 o                         
  -3   1   5        218.29        204.03         8.45 o                         
  -2   1   5        206.05        198.70         7.11 o                         
  -1   1   5        138.09        113.80         6.22 o                         
   0   1   5        782.05        823.59        29.34 o                         
   1   1   5        488.28        441.80        20.45 o                         
   2   1   5        576.29        487.14        20.89 o                         
   3   1   5        459.15        457.80        16.45 o                         
   4   1   5        765.61        770.70        26.23 o                         
   5   1   5       1542.30       1505.87        49.79 o                         
   6   1   5        498.48        441.80        23.56 o                         
   7   1   5        785.89        804.92        40.01 o                         
   8   1   5        862.45        908.94        45.34 o                         
   9   1   5        260.22        237.77        22.67 o                         
  -8   2   5        168.14        176.47        11.56 o                         
  -7   2   5        114.00        114.24         9.33 o                         
  -6   2   5         32.14         34.23         6.67 o                         
  -5   2   5       1138.59       1096.52        37.78 o                         
  -4   2   5        571.60        572.93        20.89 o                         
  -3   2   5        974.88        918.27        25.78 o                         
  -2   2   5         80.73         68.90         4.00 o                         
  -1   2   5          0.06          7.56         2.67 o                         
   0   2   5        524.12        592.93        41.34 o                         
   1   2   5       5932.69       5774.52       160.91 o                         
   2   2   5       2337.32       2138.33        63.57 o                         
   3   2   5       2071.06       2007.20        58.23 o                         
   4   2   5        113.08        100.90         4.45 o                         
   5   2   5         27.88         36.45         5.33 o                         
   6   2   5        534.31        531.15        26.67 o                         
   7   2   5        260.44        260.44        18.23 o                         
   8   2   5        313.67        309.34        20.45 o                         
   9   2   5        104.15         92.90        13.78 o                         
  -8   3   5        255.95        278.66        16.00 o                         
  -7   3   5        350.73        319.56        15.56 o                         
  -6   3   5        349.25        360.45        15.56 o                         
  -5   3   5        363.28        361.79        15.11 o                         
  -4   3   5       1818.27       1810.32        60.45 o                         
  -3   3   5       1536.66       1509.43        40.90 o                         
  -2   3   5        922.91        917.38        23.56 o                         
  -1   3   5         46.60         49.79         3.11 o                         
   0   3   5         10.26          7.11         3.56 o                         
   1   3   5        358.58        344.90        12.00 o                         
   2   3   5        290.21        278.22        13.34 o                         
   3   3   5        371.99        347.56        11.56 o                         
   4   3   5        630.09        628.94        25.34 o                         
   5   3   5        997.28        967.17        38.23 o                         
   6   3   5       1407.38       1352.07        63.12 o                         
   7   3   5        178.98        170.69        12.89 o                         
   8   3   5        214.95        220.48        16.45 o                         
   9   3   5        469.98        442.25        26.67 o                         
  -8   4   5          5.51         11.11        17.34 o                         
  -7   4   5         85.08         93.79        10.67 o                         
  -6   4   5         28.92         35.56         8.00 o                         
  -5   4   5         45.57         52.01         7.11 o                         
  -4   4   5       1053.49       1042.29        36.01 o                         
  -3   4   5        651.19        636.05        18.67 o                         
  -2   4   5        704.57        663.61        17.34 o                         
  -1   4   5        342.87        283.55         8.45 o                         
   0   4   5        183.43        182.25         7.11 o                         
   1   4   5         12.05          0.00         5.78 o                         
   2   4   5       3489.21       3661.54       101.35 o                         
   3   4   5       1095.94        988.95        40.01 o                         
   4   4   5       1816.80       1598.29        61.34 o                         
   5   4   5        170.32        158.25         9.78 o                         
   6   4   5         31.38         36.01         6.67 o                         
   7   4   5        175.49        177.80        13.34 o                         
   8   4   5         92.13        102.68        12.00 o                         
   9   4   5        133.85        125.35        27.56 o                         
  -7   5   5        403.91        421.35        30.23 o                         
  -6   5   5        569.40        558.26        34.67 o                         
  -5   5   5         68.89         74.23        12.89 o                         
  -4   5   5        138.33        148.02        15.11 o                         
  -3   5   5       1660.90       1651.63        65.34 o                         
  -2   5   5       1568.58       1530.32        46.23 o                         
  -1   5   5        988.78        966.73        33.34 o                         
   0   5   5         20.39         22.23         3.56 o                         
   1   5   5          2.13          0.00         4.45 o                         
   2   5   5         26.56         24.89         3.11 o                         
   3   5   5        125.54        122.69        10.22 o                         
   4   5   5         94.62         86.24        10.22 o                         
   5   5   5        512.13        470.25        20.00 o                         
   6   5   5        638.55        591.16        24.45 o                         
   7   5   5        881.41        872.04        41.78 o                         
   8   5   5         29.76         24.00        10.67 o                         
  -7   6   5         45.16         59.12        23.56 o                         
  -6   6   5         22.74         18.67        15.56 o                         
  -5   6   5          2.76          0.00        12.45 o                         
  -4   6   5         42.88         57.79        12.89 o                         
  -3   6   5        536.23        537.37        31.12 o                         
  -2   6   5        377.14        368.01        15.11 o                         
  -1   6   5        310.09        313.78        13.34 o                         
   0   6   5        461.15        422.69        16.00 o                         
   1   6   5        451.80        444.91        17.78 o                         
   2   6   5         34.93         33.34         3.56 o                         
   3   6   5       1093.52       1112.48        70.68 o                         
   4   6   5        367.85        360.45        20.89 o                         
   5   6   5        851.59        824.48        40.90 o                         
   6   6   5        151.29        145.36        12.00 o                         
   7   6   5         71.14         54.23        10.67 o                         
   8   6   5         33.30         21.78        11.56 o                         
  -6   7   5        428.97        428.02        32.00 o                         
  -5   7   5        549.55        533.37        33.78 o                         
  -4   7   5         19.16         30.67        37.78 o                         
  -3   7   5         43.74         31.12        12.00 o                         
  -2   7   5        814.74        826.26        35.56 o                         
  -1   7   5       1051.25       1071.63        37.34 o                         
   0   7   5        500.80        518.26        19.56 o                         
   1   7   5        109.02        108.02         7.56 o                         
   2   7   5         15.65         16.89         9.78 o                         
   3   7   5          9.61          7.11         8.45 o                         
   4   7   5         23.85         10.67         9.33 o                         
   5   7   5          8.08         23.11        12.89 o                         
   6   7   5        241.74        279.11        18.23 o                         
   7   7   5        257.33        251.99        17.34 o                         
  -5   8   5          3.38          9.78        31.56 o                         
  -4   8   5         31.09         20.45        15.56 o                         
  -3   8   5         16.58         15.11        12.89 o                         
  -2   8   5        179.92        178.69        17.34 o                         
  -1   8   5         83.53         95.13         8.89 o                         
   0   8   5        100.12        124.46         9.33 o                         
   1   8   5        254.51        277.78        13.34 o                         
   2   8   5        433.01        474.25        23.56 o                         
   3   8   5         45.64         69.79        13.34 o                         
   4   8   5        181.95        166.69        15.56 o                         
   5   8   5         75.87         64.90        13.34 o                         
   6   8   5        242.66        210.25        19.11 o                         
  -3   9   5        140.56        152.91        19.56 o                         
  -2   9   5         14.18         13.34        12.45 o                         
  -1   9   5        220.18        229.32        13.78 o                         
   0   9   5        450.69        436.02        19.11 o                         
   1   9   5        155.76        168.47        11.11 o                         
   2   9   5        103.49         85.79        12.89 o                         
   3   9   5         23.41         19.56        15.56 o                         
   4   9   5         23.89         10.67        13.34 o                         
   5   9   5          0.42         24.00        15.56 o                         
  -1  10   5         49.26         39.56        13.78 o                         
   0  10   5          1.90          1.33         8.00 o                         
   1  10   5         21.14         34.23        11.56 o                         
   2  10   5         71.25         82.68        13.34 o                         
   3  10   5        223.19        259.11        23.56 o                         
   0  -7   6          5.81         11.11        33.34 o                         
  -4  -6   6          8.70         24.89        24.00 o                         
  -3  -6   6         21.41         10.67        17.78 o                         
  -2  -6   6         57.65         64.45        14.67 o                         
  -1  -6   6         41.74         43.12        17.78 o                         
   0  -6   6        304.20        276.44        20.00 o                         
   1  -6   6         52.95         50.23        14.22 o                         
   2  -6   6          0.03          5.33        14.67 o                         
   3  -6   6        157.08        204.92        32.00 o                         
  -5  -5   6        382.54        360.45        24.45 o                         
  -4  -5   6          6.88         16.45        20.00 o                         
  -3  -5   6          4.20          3.56         9.78 o                         
  -2  -5   6        218.20        210.70        16.89 o                         
  -1  -5   6        512.12        544.93        30.67 o                         
   0  -5   6        322.22        294.67        16.45 o                         
   1  -5   6        196.94        186.25        16.00 o                         
   2  -5   6         12.87          9.78        12.00 o                         
   3  -5   6         24.70         53.34        21.34 o                         
   5  -5   6         43.35         46.67        27.12 o                         
  -6  -4   6        231.09        220.03        16.45 o                         
  -5  -4   6          7.99          7.11        10.22 o                         
  -4  -4   6        123.97        114.68        13.78 o                         
  -3  -4   6          3.73         18.67        12.00 o                         
  -2  -4   6         39.75         40.01         8.45 o                         
  -1  -4   6        149.83        139.58        11.11 o                         
   0  -4   6        139.64        148.47        14.22 o                         
   1  -4   6        750.88        703.13        27.12 o                         
   2  -4   6        253.06        255.11        15.11 o                         
   3  -4   6         40.06         32.89        14.67 o                         
   4  -4   6        112.80        150.69        25.34 o                         
   5  -4   6        336.39        328.45        36.01 o                         
   6  -4   6        223.92        214.70        33.34 o                         
  -7  -3   6          5.30          8.45        13.34 o                         
  -6  -3   6        169.38        168.91        14.67 o                         
  -5  -3   6        235.26        227.10        13.78 o                         
  -4  -3   6       1136.47       1134.26        41.34 o                         
  -3  -3   6         38.84         33.78        11.11 o                         
  -2  -3   6          2.64         38.23        12.45 o                         
  -1  -3   6        219.10        215.59        14.67 o                         
   0  -3   6       1311.70       1226.72        45.78 o                         
   1  -3   6        744.00        705.35        24.00 o                         
   2  -3   6       1139.18       1055.63        33.78 o                         
   3  -3   6         28.35         27.56         9.33 o                         
   4  -3   6          0.11          0.00        10.67 o                         
   5  -3   6         53.20         53.79        14.22 o                         
   6  -3   6         21.17         16.45        14.67 o                         
   7  -3   6        117.83         91.13        23.56 o                         
  -7  -2   6        221.52        202.25        21.34 o                         
  -6  -2   6        462.02        461.36        21.78 o                         
  -5  -2   6        757.26        809.81        28.45 o                         
  -4  -2   6         15.49         14.67         4.89 o                         
  -3  -2   6         23.60         52.90        10.22 o                         
  -2  -2   6          6.97         19.11         8.00 o                         
  -1  -2   6         50.90         46.23         7.11 o                         
   0  -2   6        189.24        174.25        12.89 o                         
   1  -2   6        297.37        280.00        12.00 o                         
   2  -2   6       1076.07        992.51        31.56 o                         
   3  -2   6        782.78        767.14        32.45 o                         
   4  -2   6        174.07        175.58        12.89 o                         
   5  -2   6          2.99          6.22         8.45 o                         
   6  -2   6        242.91        231.55        16.00 o                         
   7  -2   6        206.88        176.03        20.45 o                         
  -8  -1   6          1.68          2.22        13.78 o                         
  -7  -1   6         35.02         32.45        11.56 o                         
  -6  -1   6         12.69         16.00        10.22 o                         
  -5  -1   6        145.34        143.13         8.00 o                         
  -4  -1   6        829.13        849.82        25.34 o                         
  -3  -1   6       2372.09       2501.00        69.79 o                         
  -2  -1   6        521.72        491.59        26.67 o                         
  -1  -1   6        105.55        108.02        11.56 o                         
   0  -1   6         19.79         13.78         5.78 o                         
   1  -1   6       2141.41       1987.68        56.90 o                         
   2  -1   6       1237.01       1200.05        33.78 o                         
   3  -1   6       2874.06       2865.50        93.35 o                         
   4  -1   6         41.19         45.78         6.67 o                         
   5  -1   6         51.97         71.57         8.89 o                         
   6  -1   6          5.15          7.11         7.11 o                         
   7  -1   6          2.52          9.33         8.89 o                         
   8  -1   6         59.80         50.23        11.11 o                         
  -8   0   6         66.60         58.68        20.00 o                         
  -7   0   6          2.64          9.33        10.67 o                         
  -6   0   6        295.19        280.44        13.34 o                         
  -5   0   6        814.08        786.25        28.45 o                         
  -4   0   6       1419.88       1406.75        43.12 o                         
  -3   0   6         12.19         16.00         4.45 o                         
  -2   0   6         47.31         42.67         8.45 o                         
  -1   0   6        154.91        150.25         7.56 o                         
   0   0   6         65.68         71.12         5.33 o                         
   1   0   6         43.19         37.34         5.78 o                         
   2   0   6        407.91        417.80        14.67 o                         
   3   0   6        798.88        808.92        28.00 o                         
   4   0   6       1456.97       1460.98        48.90 o                         
   5   0   6        318.59        302.67        14.67 o                         
   6   0   6        103.92         97.35         9.33 o                         
   7   0   6         75.48         70.68         8.89 o                         
   8   0   6        106.27         57.34        13.34 o                         
  -8   1   6          7.21          4.00        12.45 o                         
  -7   1   6         32.91         47.12         7.56 o                         
  -6   1   6        173.38        163.58        10.22 o                         
  -5   1   6          9.62          6.67         5.78 o                         
  -4   1   6         27.29         27.56         5.33 o                         
  -3   1   6       1644.29       1607.62        48.45 o                         
  -2   1   6       3426.34       3352.16        89.79 o                         
  -1   1   6       1677.87       1543.66        40.45 o                         
   0   1   6        657.66        641.39        20.00 o                         
   1   1   6        143.39        151.58         8.00 o                         
   2   1   6       1940.59       1870.77        64.01 o                         
   3   1   6       1524.95       1490.32        49.34 o                         
   4   1   6       3526.45       3458.39       112.02 o                         
   5   1   6         46.20         56.45         6.22 o                         
   6   1   6        156.68        159.58         9.78 o                         
   7   1   6         21.54         15.11         8.89 o                         
   8   1   6         15.50          7.56        10.67 o                         
  -8   2   6        724.35        623.16        24.45 o                         
  -7   2   6        239.34        227.99        13.34 o                         
  -6   2   6         16.31         27.12         7.11 o                         
  -5   2   6        136.90        133.35         8.89 o                         
  -4   2   6       1000.63        897.83        28.45 o                         
  -3   2   6       1397.26       1310.29        40.01 o                         
  -2   2   6         52.72         52.45         4.45 o                         
  -1   2   6        277.51        301.78        11.56 o                         
   0   2   6        488.14        429.35        12.45 o                         
   1   2   6         40.08         60.90        12.00 o                         
   2   2   6         40.98         56.45         8.45 o                         
   3   2   6        248.49        239.99        11.56 o                         
   4   2   6        309.44        306.67        12.00 o                         
   5   2   6       1454.88       1503.65        49.79 o                         
   6   2   6        363.11        350.23        20.00 o                         
   7   2   6        310.55        302.67        19.56 o                         
   8   2   6          0.22          0.00        10.67 o                         
  -8   3   6        215.37        220.92        16.45 o                         
  -7   3   6         21.59         14.67         8.89 o                         
  -6   3   6        146.74        145.80        10.67 o                         
  -5   3   6        366.67        339.56        15.11 o                         
  -4   3   6          3.37          8.89         5.33 o                         
  -3   3   6         27.30         28.45         4.45 o                         
  -2   3   6       1573.90       1564.06        39.12 o                         
  -1   3   6       3307.69       3382.38        83.12 o                         
   0   3   6       2282.17       2198.34        56.01 o                         
   1   3   6       1593.73       1490.76        45.34 o                         
   2   3   6        447.70        480.03        26.67 o                         
   3   3   6        830.53        795.59        28.00 o                         
   4   3   6       1250.02       1220.05        47.56 o                         
   5   3   6       2328.08       2378.81        90.24 o                         
   6   3   6         30.20         32.00         8.00 o                         
   7   3   6        201.32        198.70        15.56 o                         
   8   3   6         73.01         66.68        11.56 o                         
  -7   4   6        934.46        935.61        41.34 o                         
  -6   4   6        466.08        486.70        20.45 o                         
  -5   4   6         82.20        112.02         9.33 o                         
  -4   4   6          0.56          1.78         5.33 o                         
  -3   4   6        741.46        672.01        19.56 o                         
  -2   4   6        686.28        683.13        19.56 o                         
  -1   4   6        198.34        183.14         7.11 o                         
   0   4   6        469.74        492.92        17.78 o                         
   1   4   6        477.94        433.35        14.67 o                         
   2   4   6          7.42          6.22         4.45 o                         
   3   4   6        185.37        198.70        12.45 o                         
   4   4   6         22.63         40.01         8.00 o                         
   5   4   6         68.72         80.90         8.45 o                         
   6   4   6        757.78        781.81        32.00 o                         
   7   4   6        262.08        310.23        19.56 o                         
   8   4   6        316.07        366.23        24.45 o                         
  -7   5   6        190.33        182.25        21.78 o                         
  -6   5   6         25.33         32.00        14.22 o                         
  -5   5   6        325.12        323.12        28.00 o                         
  -4   5   6        349.65        330.67        22.67 o                         
  -3   5   6         99.92        103.13         8.00 o                         
  -2   5   6        108.58        102.24         5.78 o                         
  -1   5   6        622.01        605.83        19.56 o                         
   0   5   6       2060.28       2091.65        62.23 o                         
   1   5   6       1645.47       1624.07        54.23 o                         
   2   5   6       1745.06       1746.76        61.34 o                         
   3   5   6        480.46        423.13        26.23 o                         
   4   5   6        177.74        137.80        11.56 o                         
   5   5   6        603.86        587.16        24.89 o                         
   6   5   6        984.33       1011.18        40.45 o                         
   7   5   6          7.76          5.78        10.22 o                         
   8   5   6        167.58        178.25        17.34 o                         
  -6   6   6        753.54        793.81        46.67 o                         
  -5   6   6        486.80        487.59        31.12 o                         
  -4   6   6        155.50        188.47        19.11 o                         
  -3   6   6        121.78        149.36        16.00 o                         
  -2   6   6        241.38        233.32        14.22 o                         
  -1   6   6        189.45        188.47         9.78 o                         
   0   6   6        198.86        190.70         9.33 o                         
   1   6   6        406.94        416.02        16.89 o                         
   2   6   6        185.47        188.92        12.00 o                         
   3   6   6         88.14         75.57        25.34 o                         
   4   6   6        183.10        211.14        17.34 o                         
   5   6   6         18.41         21.78         8.00 o                         
   6   6   6          5.48          9.33         8.45 o                         
   7   6   6        207.60        177.80        19.56 o                         
   8   6   6        109.88         87.57        16.45 o                         
  -6   7   6        122.75        100.02        29.78 o                         
  -5   7   6         12.23         12.00        16.00 o                         
  -4   7   6        378.59        335.56        40.01 o                         
  -3   7   6        164.50        173.36        18.23 o                         
  -2   7   6        242.35        231.99        15.11 o                         
  -1   7   6        145.18        140.91         9.33 o                         
   0   7   6         87.08         87.12         7.11 o                         
   1   7   6        806.87        791.14        31.56 o                         
   2   7   6        790.85        861.82        38.67 o                         
   3   7   6       1039.34       1101.41        55.12 o                         
   4   7   6        352.83        402.68        24.89 o                         
   5   7   6         22.96         35.12        13.34 o                         
   6   7   6        165.77        181.81        14.67 o                         
   7   7   6        291.03        269.33        19.11 o                         
  -5   8   6        399.15        332.90        51.12 o                         
  -4   8   6        262.74        302.22        29.78 o                         
  -3   8   6        176.32        213.81        20.89 o                         
  -2   8   6        215.11        234.21        20.00 o                         
  -1   8   6         14.59         15.11         6.67 o                         
   0   8   6         29.42         36.01         6.67 o                         
   1   8   6         82.73         84.90         8.00 o                         
   2   8   6        193.92        196.47        18.23 o                         
   3   8   6         31.30          8.00        15.11 o                         
   4   8   6        108.72         74.23        13.78 o                         
   5   8   6         93.84        131.58        16.89 o                         
   6   8   6         47.68         48.45        10.67 o                         
  -3   9   6        228.83        242.21        24.89 o                         
  -2   9   6         43.24         42.67        13.78 o                         
  -1   9   6        225.15        233.32        14.22 o                         
   0   9   6        126.31        128.91        10.67 o                         
   1   9   6          0.59          2.67         6.22 o                         
   2   9   6        188.77        194.25        17.34 o                         
   3   9   6        264.55        276.89        24.89 o                         
   4   9   6        376.90        411.13        26.67 o                         
   5   9   6        182.39        180.47        19.56 o                         
  -1  10   6        163.08        169.80        19.11 o                         
   0  10   6          6.86          2.67         9.78 o                         
   1  10   6          1.05          1.78         8.00 o                         
   2  10   6         20.87         22.23        13.78 o                         
   3  10   6         47.76         15.56        28.45 o                         
  -2  -6   7          7.53         15.56        18.23 o                         
  -1  -6   7        271.88        287.11        27.56 o                         
   0  -6   7         52.77         56.45        15.56 o                         
   1  -6   7         27.91         13.78        13.78 o                         
   2  -6   7         72.07         51.56        31.12 o                         
  -4  -5   7        164.33        174.69        27.56 o                         
  -3  -5   7         23.11         20.45        12.45 o                         
  -2  -5   7         27.18         30.67        12.00 o                         
  -1  -5   7          2.00          2.67        16.00 o                         
   0  -5   7         15.51         18.23        12.89 o                         
   1  -5   7        454.28        356.45        22.67 o                         
   2  -5   7        341.47        336.90        28.89 o                         
  -5  -4   7         20.05         16.89        11.56 o                         
  -4  -4   7        482.73        462.25        26.67 o                         
  -3  -4   7        613.44        584.49        23.11 o                         
  -2  -4   7        119.93        113.35        11.56 o                         
  -1  -4   7          0.60          2.67        11.56 o                         
   0  -4   7        491.00        464.03        24.45 o                         
   1  -4   7         69.23         72.90        10.67 o                         
   2  -4   7        116.01        150.25        19.56 o                         
   3  -4   7        175.74        159.58        30.23 o                         
   4  -4   7         55.55         70.68        25.78 o                         
   5  -4   7        127.82        138.69        31.56 o                         
  -6  -3   7          1.58          3.11        12.45 o                         
  -5  -3   7        241.86        240.88        15.11 o                         
  -4  -3   7          6.24          7.56         5.78 o                         
  -3  -3   7        518.50        527.15        22.67 o                         
  -2  -3   7         53.62         51.12        11.11 o                         
  -1  -3   7        195.20        180.47        11.56 o                         
   0  -3   7        107.34        103.57        12.45 o                         
   1  -3   7        111.78        106.68        11.11 o                         
   2  -3   7        697.25        644.05        29.34 o                         
   3  -3   7        429.63        417.35        23.11 o                         
   4  -3   7        841.76        754.25        40.45 o                         
   5  -3   7        493.50        444.02        30.67 o                         
   6  -3   7         71.34         68.45        18.23 o                         
  -7  -2   7         37.66         35.12        15.56 o                         
  -6  -2   7        100.15        106.24        13.78 o                         
  -5  -2   7         15.13         11.56         8.89 o                         
  -4  -2   7         43.75         43.56         6.67 o                         
  -3  -2   7       1252.04       1282.28        40.90 o                         
  -2  -2   7       1454.72       1471.65        46.23 o                         
  -1  -2   7        495.69        468.47        18.67 o                         
   0  -2   7         56.04         48.01        10.22 o                         
   1  -2   7        609.89        541.37        38.67 o                         
   2  -2   7         16.50         26.23         8.45 o                         
   3  -2   7        275.47        237.33        16.00 o                         
   4  -2   7        261.83        263.55        21.34 o                         
   5  -2   7        195.74        223.99        25.78 o                         
   6  -2   7        225.88        185.81        20.00 o                         
   7  -2   7         82.04         69.34        16.89 o                         
  -7  -1   7        271.64        271.55        21.34 o                         
  -6  -1   7         35.46         13.34        11.11 o                         
  -5  -1   7          8.60          7.56         6.22 o                         
  -4  -1   7        433.00        450.25        16.00 o                         
  -3  -1   7         31.83         27.56         6.67 o                         
  -2  -1   7       1115.23       1222.72        41.78 o                         
  -1  -1   7         93.82        107.57        12.89 o                         
   0  -1   7        613.92        579.15        21.34 o                         
   1  -1   7        598.15        557.82        25.34 o                         
   2  -1   7        322.73        284.00        14.67 o                         
   3  -1   7        446.24        442.69        18.23 o                         
   4  -1   7        341.39        342.23        15.56 o                         
   5  -1   7       1168.91       1187.16        47.12 o                         
   6  -1   7        984.93        968.06        39.56 o                         
   7  -1   7        220.65        206.25        16.00 o                         
  -7   0   7        135.34        126.24        16.00 o                         
  -6   0   7        149.57        156.02        10.67 o                         
  -5   0   7        337.99        322.23        15.11 o                         
  -4   0   7        280.82        290.22        12.89 o                         
  -3   0   7         90.03        103.57         7.11 o                         
  -2   0   7       1825.37       1953.01        56.90 o                         
  -1   0   7       2469.04       2584.57        73.79 o                         
   0   0   7       1066.17       1065.85        36.01 o                         
   1   0   7        392.51        377.79        28.89 o                         
   2   0   7        429.40        360.01        22.23 o                         
   3   0   7         21.10         16.89         6.22 o                         
   4   0   7        336.10        310.23        13.78 o                         
   5   0   7        261.50        249.77        14.22 o                         
   6   0   7        273.67        274.22        15.56 o                         
   7   0   7        269.86        288.89        16.89 o                         
   8   0   7        102.02        112.02        17.34 o                         
  -7   1   7        500.46        504.92        21.78 o                         
  -6   1   7        702.14        669.79        25.78 o                         
  -5   1   7          4.83          8.45         6.67 o                         
  -4   1   7         81.10         81.35         7.56 o                         
  -3   1   7        365.07        346.68        13.34 o                         
  -2   1   7        124.49        132.02         8.00 o                         
  -1   1   7       1412.53       1368.08        48.90 o                         
   0   1   7        138.29        138.24         6.67 o                         
   1   1   7        871.55        864.93        27.56 o                         
   2   1   7       1508.77       1532.10        54.68 o                         
   3   1   7        465.07        460.03        17.78 o                         
   4   1   7         18.19         25.78         6.22 o                         
   5   1   7        157.70        168.47        10.22 o                         
   6   1   7        990.46       1021.84        40.45 o                         
   7   1   7       1174.88       1186.27        58.23 o                         
   8   1   7        305.04        286.67        22.67 o                         
  -7   2   7         62.64         61.79        10.22 o                         
  -6   2   7        129.51        142.69        11.11 o                         
  -5   2   7        383.15        389.79        16.89 o                         
  -4   2   7        677.45        606.71        20.89 o                         
  -3   2   7       1125.72       1039.18        32.45 o                         
  -2   2   7        128.69        117.80         6.67 o                         
  -1   2   7       1442.83       1325.85        35.12 o                         
   0   2   7       2576.13       2482.78        77.35 o                         
   1   2   7       1505.82       1574.73        61.34 o                         
   2   2   7        793.61        739.13        35.12 o                         
   3   2   7         69.30         73.79         9.33 o                         
   4   2   7         96.83        112.02         7.56 o                         
   5   2   7        166.93        153.80         8.45 o                         
   6   2   7        191.89        212.48        16.00 o                         
   7   2   7        169.85        164.47        16.00 o                         
   8   2   7        224.13        227.55        20.45 o                         
  -7   3   7         48.66         43.56        10.22 o                         
  -6   3   7        756.38        797.81        32.00 o                         
  -5   3   7        985.31        916.05        32.89 o                         
  -4   3   7        110.82        125.35         8.89 o                         
  -3   3   7        164.08        145.36         8.45 o                         
  -2   3   7         57.56         51.12         5.33 o                         
  -1   3   7        190.55        176.92         8.00 o                         
   0   3   7        870.31        832.48        26.67 o                         
   1   3   7        142.22        128.91         9.78 o                         
   2   3   7        582.79        580.93        23.56 o                         
   3   3   7       1887.85       1909.45        67.57 o                         
   4   3   7        447.99        426.24        16.00 o                         
   5   3   7        183.20        171.14        11.56 o                         
   6   3   7         26.55         24.45         9.33 o                         
   7   3   7        542.77        560.49        31.12 o                         
   8   3   7        823.76        902.27        47.12 o                         
  -7   4   7          6.49          4.89        12.00 o                         
  -6   4   7         63.29         60.01        11.11 o                         
  -5   4   7         64.28         93.79        11.56 o                         
  -4   4   7        548.76        537.82        24.89 o                         
  -3   4   7        925.11        874.27        31.56 o                         
  -2   4   7       1856.47       1783.65        53.79 o                         
  -1   4   7         55.75         50.67         4.89 o                         
   0   4   7        560.80        540.93        25.78 o                         
   1   4   7       1397.96       1498.32        69.34 o                         
   2   4   7       1494.37       1472.98        52.45 o                         
   3   4   7        688.21        655.17        29.78 o                         
   4   4   7         43.53         45.78         7.11 o                         
   5   4   7         92.37         92.90         9.33 o                         
   6   4   7         17.80         19.56         8.00 o                         
   7   4   7        103.38        107.13        13.78 o                         
   8   4   7         46.20         54.68        14.22 o                         
  -6   5   7          7.38          8.45        14.67 o                         
  -5   5   7        753.50        790.25        44.01 o                         
  -4   5   7        754.02        747.14        32.89 o                         
  -3   5   7        358.41        399.13        16.89 o                         
  -2   5   7        161.05        146.24         8.45 o                         
  -1   5   7         37.72         45.78         5.33 o                         
   0   5   7        157.48        161.36         8.45 o                         
   1   5   7        244.61        241.77        14.22 o                         
   2   5   7         50.51         49.79         6.67 o                         
   3   5   7        214.17        193.81        10.67 o                         
   4   5   7       1231.81       1192.49        49.79 o                         
   5   5   7        344.28        306.22        16.00 o                         
   6   5   7        474.14        468.03        21.78 o                         
   7   5   7          0.68          6.22        11.11 o                         
   8   5   7        196.70        192.03        20.00 o                         
  -6   6   7          4.12          1.78        16.45 o                         
  -5   6   7         22.74         36.45        16.00 o                         
  -4   6   7         18.56         13.34        13.34 o                         
  -3   6   7        399.05        376.90        25.34 o                         
  -2   6   7        889.05        831.15        35.56 o                         
  -1   6   7       1519.07       1530.32        52.45 o                         
   0   6   7          2.47          4.45         5.33 o                         
   1   6   7         76.37         78.68         7.11 o                         
   2   6   7        387.49        398.24        20.89 o                         
   3   6   7        965.00        984.06        51.12 o                         
   4   6   7        330.40        336.01        22.67 o                         
   5   6   7        160.15        133.35        14.67 o                         
   6   6   7         50.03         43.56        10.22 o                         
   7   6   7          3.41          0.00        13.78 o                         
  -5   7   7          5.27          0.89        17.34 o                         
  -4   7   7        438.83        435.58        48.01 o                         
  -3   7   7        340.82        337.78        24.89 o                         
  -2   7   7        406.60        432.47        22.23 o                         
  -1   7   7        117.14        138.24         9.78 o                         
   0   7   7        138.23        136.02         9.78 o                         
   1   7   7        115.31        127.13         9.33 o                         
   2   7   7         30.62         23.56         8.00 o                         
   3   7   7          2.42          7.11        10.22 o                         
   4   7   7         41.68         51.56        12.00 o                         
   5   7   7        463.24        509.81        30.67 o                         
   6   7   7        195.44        197.36        16.89 o                         
   7   7   7        415.88        407.13        32.89 o                         
  -4   8   7          0.16          0.00        31.12 o                         
  -3   8   7          3.21          1.78        14.22 o                         
  -2   8   7        143.93        144.02        16.45 o                         
  -1   8   7        555.53        558.26        22.67 o                         
   0   8   7        737.39        768.47        32.00 o                         
   1   8   7         34.36         40.90         7.11 o                         
   2   8   7          2.07          2.22        14.67 o                         
   3   8   7         54.19         52.90        13.78 o                         
   4   8   7        383.39        405.80        30.67 o                         
   5   8   7         99.83        112.91        17.78 o                         
   6   8   7        127.16        148.02        18.23 o                         
  -3   9   7        121.93        122.24        20.89 o                         
  -2   9   7        104.22         95.57        16.45 o                         
  -1   9   7        221.29        205.36        16.45 o                         
   0   9   7         65.97         73.79        10.22 o                         
   1   9   7        105.96        119.57        10.67 o                         
   2   9   7         70.85         51.56        12.00 o                         
   3   9   7          0.52          0.00        16.89 o                         
   4   9   7         19.68         30.67        14.67 o                         
   5   9   7          2.29          0.00        15.56 o                         
   0  10   7        210.01        212.48        16.00 o                         
   1  10   7        230.20        244.44        15.11 o                         
   2  10   7         32.22         21.34        13.34 o                         
  -3  -5   8         62.96         73.34        17.78 o                         
  -2  -5   8        117.21        115.57        16.00 o                         
  -1  -5   8        110.71        125.80        23.56 o                         
   0  -5   8         37.06         24.89        32.45 o                         
   1  -5   8          3.57          1.78        16.00 o                         
   2  -5   8          2.24          0.00        17.34 o                         
  -4  -4   8        155.24        151.58        27.12 o                         
  -3  -4   8          9.30         29.34        16.89 o                         
  -2  -4   8         82.67         85.79        15.56 o                         
  -1  -4   8         98.88        108.02        19.56 o                         
   0  -4   8        647.02        631.61        40.90 o                         
   1  -4   8        173.75        159.58        18.67 o                         
   2  -4   8          0.26          0.44        14.67 o                         
  -5  -3   8        157.08        128.46        13.78 o                         
  -4  -3   8         11.12          9.78         8.00 o                         
  -3  -3   8         21.99         12.45        13.78 o                         
  -2  -3   8        126.05        114.68        12.45 o                         
  -1  -3   8        453.49        448.91        23.11 o                         
   0  -3   8        385.82        376.90        29.78 o                         
   1  -3   8        124.33        118.24        14.67 o                         
   2  -3   8         16.91         13.34        11.11 o                         
   3  -3   8         37.53         28.89        15.11 o                         
   4  -3   8          2.24          5.33        15.56 o                         
   5  -3   8         11.58         13.78        17.78 o                         
  -6  -2   8         69.51         72.90        15.11 o                         
  -5  -2   8         52.70         49.34         7.11 o                         
  -4  -2   8          1.56          1.78         7.11 o                         
  -3  -2   8        184.33        183.14        18.23 o                         
  -2  -2   8         59.23         57.34        15.11 o                         
  -1  -2   8         62.14         61.34        10.22 o                         
   0  -2   8        230.68        256.44        18.23 o                         
   1  -2   8       1372.54       1208.05        52.01 o                         
   2  -2   8        529.47        518.70        22.23 o                         
   3  -2   8         37.28         55.56        12.00 o                         
   4  -2   8          0.02          1.33        13.34 o                         
   5  -2   8        737.84        719.58        40.45 o                         
   6  -2   8        425.22        382.24        28.45 o                         
  -6  -1   8        370.28        336.01        23.11 o                         
  -5  -1   8        489.83        505.81        18.23 o                         
  -4  -1   8        604.01        620.49        20.89 o                         
  -3  -1   8        183.45        199.59        12.00 o                         
  -2  -1   8         15.19          7.56        10.67 o                         
  -1  -1   8        178.05        207.59        15.56 o                         
   0  -1   8        884.84        898.71        43.56 o                         
   1  -1   8        847.84        789.81        38.67 o                         
   2  -1   8        229.08        224.88        17.34 o                         
   3  -1   8        233.83        239.99        16.89 o                         
   4  -1   8        110.08        128.02        13.34 o                         
   5  -1   8         42.82         35.12        12.89 o                         
   6  -1   8          3.10          4.89        12.00 o                         
   7  -1   8        226.91        244.88        20.45 o                         
  -7   0   8        190.55        192.03        20.00 o                         
  -6   0   8        217.30        216.48        13.78 o                         
  -5   0   8        174.40        164.91        12.00 o                         
  -4   0   8        211.80        247.55        12.45 o                         
  -3   0   8          8.26         10.22         6.22 o                         
  -2   0   8         89.33         88.46        19.56 o                         
  -1   0   8        232.14        279.11        13.78 o                         
   0   0   8          5.70          0.44         8.89 o                         
   1   0   8        284.36        307.56        16.89 o                         
   2   0   8       2036.26       2101.43        83.12 o                         
   3   0   8        804.45        864.04        31.12 o                         
   4   0   8        224.49        232.88        13.34 o                         
   5   0   8         44.04         45.78         9.78 o                         
   6   0   8        510.73        530.26        25.34 o                         
   7   0   8        287.58        310.67        19.11 o                         
  -7   1   8        124.60        130.69        13.34 o                         
  -6   1   8         30.23         24.00         9.33 o                         
  -5   1   8        569.12        543.15        22.23 o                         
  -4   1   8        641.44        637.39        22.23 o                         
  -3   1   8       1624.54       1736.09        53.34 o                         
  -2   1   8        604.16        638.28        22.67 o                         
  -1   1   8        422.93        461.80        19.11 o                         
   0   1   8        177.20        222.21        16.00 o                         
   1   1   8        874.53        876.49        28.45 o                         
   2   1   8       1138.66       1044.07        44.90 o                         
   3   1   8        270.12        255.55        12.89 o                         
   4   1   8        683.75        702.24        25.78 o                         
   5   1   8        155.07        172.92        12.89 o                         
   6   1   8        143.46        144.47        12.45 o                         
   7   1   8          9.99         11.11         7.56 o                         
  -7   2   8         31.39         13.34        10.67 o                         
  -6   2   8        151.15        152.47        12.45 o                         
  -5   2   8        347.42        340.01        16.45 o                         
  -4   2   8        282.14        250.22        12.45 o                         
  -3   2   8        359.20        352.01        14.22 o                         
  -2   2   8         22.84         13.78         5.78 o                         
  -1   2   8          7.25          6.67         9.78 o                         
   0   2   8        626.21        610.72        21.78 o                         
   1   2   8         22.80          9.33         7.11 o                         
   2   2   8        122.38        135.13        10.67 o                         
   3   2   8       2063.30       1845.88        61.79 o                         
   4   2   8        611.16        596.05        22.67 o                         
   5   2   8        515.02        510.26        20.00 o                         
   6   2   8        125.06        127.58         9.33 o                         
   7   2   8        160.80        147.58        16.89 o                         
   8   2   8        111.99        121.80        19.11 o                         
  -7   3   8         71.97         86.24        12.89 o                         
  -6   3   8        250.37        238.21        15.11 o                         
  -5   3   8        211.12        199.14        12.89 o                         
  -4   3   8        593.18        532.48        21.34 o                         
  -3   3   8        439.78        432.02        18.23 o                         
  -2   3   8       2786.49       2629.47        78.23 o                         
  -1   3   8        919.00        824.04        27.56 o                         
   0   3   8       1365.02       1278.73        44.01 o                         
   1   3   8         82.24         96.90        10.22 o                         
   2   3   8        449.48        449.80        19.56 o                         
   3   3   8        833.23        777.81        30.23 o                         
   4   3   8        257.12        251.10        12.00 o                         
   5   3   8        801.25        757.36        27.12 o                         
   6   3   8        134.64        143.58        15.56 o                         
   7   3   8        191.93        168.91        17.34 o                         
   8   3   8         48.18         54.23        15.56 o                         
  -7   4   8        288.08        259.11        30.67 o                         
  -6   4   8          3.47          0.00        11.11 o                         
  -5   4   8         66.95         63.12        11.11 o                         
  -4   4   8        285.12        274.22        17.34 o                         
  -3   4   8        328.72        315.11        15.11 o                         
  -2   4   8        224.49        237.77        11.11 o                         
  -1   4   8         14.99         12.89         5.78 o                         
   0   4   8         35.05         48.45        10.67 o                         
   1   4   8       1004.91        989.40        35.12 o                         
   2   4   8         68.23         72.01        11.11 o                         
   3   4   8          2.45          0.44         7.56 o                         
   4   4   8       1301.50       1269.84        51.12 o                         
   5   4   8        240.27        247.99        15.11 o                         
   6   4   8        575.53        563.60        26.23 o                         
   7   4   8        152.14        174.25        18.23 o                         
   8   4   8         13.67         19.56        17.34 o                         
  -6   5   8        102.82         90.68        19.11 o                         
  -5   5   8        368.76        390.24        28.45 o                         
  -4   5   8        516.46        490.25        24.45 o                         
  -3   5   8        345.29        317.78        17.78 o                         
  -2   5   8        148.93        151.58        10.22 o                         
  -1   5   8       2719.51       2732.59        89.35 o                         
   0   5   8        844.48        857.38        30.67 o                         
   1   5   8       1737.51       1752.53        68.90 o                         
   2   5   8          2.21          0.89        11.11 o                         
   3   5   8        135.20        135.13        12.00 o                         
   4   5   8        304.71        279.11        19.11 o                         
   5   5   8        202.87        194.25        13.34 o                         
   6   5   8        461.73        457.80        22.67 o                         
   7   5   8         73.79         82.23        14.67 o                         
  -6   6   8        402.26        418.24        32.89 o                         
  -5   6   8         24.77         14.22        16.00 o                         
  -4   6   8         16.76         10.22        15.11 o                         
  -3   6   8         93.88         96.01        16.45 o                         
  -2   6   8        262.79        247.10        16.45 o                         
  -1   6   8         30.04         40.90         7.56 o                         
   0   6   8         10.02         14.67         6.67 o                         
   1   6   8         67.92         80.46        12.89 o                         
   2   6   8        883.38        915.61        37.34 o                         
   3   6   8         92.22         81.35        12.00 o                         
   4   6   8         37.76         35.12        15.11 o                         
   5   6   8        461.74        337.34        24.00 o                         
   6   6   8         46.23         46.23        12.45 o                         
   7   6   8        340.08        296.00        29.78 o                         
  -5   7   8         81.47         59.56        21.34 o                         
  -4   7   8        415.79        268.00        41.78 o                         
  -3   7   8        582.28        567.60        34.67 o                         
  -2   7   8         72.22         75.12        11.56 o                         
  -1   7   8         20.70         28.00         8.45 o                         
   0   7   8       1493.94       1429.42        55.56 o                         
   1   7   8        520.73        518.26        23.11 o                         
   2   7   8       1234.62       1343.63        54.23 o                         
   3   7   8         30.10         35.56        12.89 o                         
   4   7   8         23.96         23.56        15.11 o                         
   5   7   8         49.61         58.68        18.67 o                         
   6   7   8        118.64        106.68        15.11 o                         
   7   7   8        144.78         91.13        21.78 o                         
  -4   8   8         68.01         57.79        39.12 o                         
  -3   8   8          2.72          3.11        16.45 o                         
  -2   8   8          5.64         18.23        15.11 o                         
  -1   8   8        121.06        141.80        15.56 o                         
   0   8   8         11.47         13.78         8.00 o                         
   1   8   8          9.22          8.45         7.11 o                         
   2   8   8         50.74         50.23        10.22 o                         
   3   8   8        438.03        466.69        29.34 o                         
   4   8   8         81.96         94.24        29.34 o                         
   5   8   8         51.15         52.01        18.67 o                         
   6   8   8         76.50         39.56        43.56 o                         
  -3   9   8        344.74        317.34        48.90 o                         
  -2   9   8        353.56        410.24        38.67 o                         
  -1   9   8          0.20          1.33        12.45 o                         
   0   9   8          0.53          1.33         8.89 o                         
   1   9   8        491.23        496.92        23.11 o                         
   2   9   8        210.44        220.92        20.00 o                         
   3   9   8        593.12        648.05        41.34 o                         
   4   9   8         42.90         49.79        16.89 o                         
   0  10   8         25.95         26.23        16.00 o                         
   1  10   8         36.25         24.00         9.33 o                         
   2  10   8          3.67          2.67        13.78 o                         
  -3  -4   9          1.95         18.23        18.67 o                         
  -2  -4   9          6.14         10.22        18.23 o                         
  -1  -4   9         74.14         45.78        25.34 o                         
   0  -4   9         34.93         46.23        28.45 o                         
   1  -4   9         47.49         25.78        16.89 o                         
   2  -4   9         21.15          9.33        17.34 o                         
  -4  -3   9         85.13         87.57        12.00 o                         
  -3  -3   9        305.55        292.44        19.11 o                         
  -2  -3   9        291.83        293.78        17.34 o                         
  -1  -3   9          7.70          0.00        16.00 o                         
   0  -3   9         42.48         23.56        19.11 o                         
   1  -3   9        141.18        151.58        20.89 o                         
   2  -3   9        659.13        596.05        30.67 o                         
   3  -3   9        911.69        740.02        44.01 o                         
   4  -3   9        100.61         89.79        20.89 o                         
  -5  -2   9         89.68         82.68         9.78 o                         
  -4  -2   9        190.13        180.03        12.45 o                         
  -3  -2   9        510.26        538.26        23.11 o                         
  -2  -2   9         24.22         20.00        12.89 o                         
  -1  -2   9          8.01         14.22        12.89 o                         
   0  -2   9        118.12         93.79        16.45 o                         
   1  -2   9         31.03         35.56        18.67 o                         
   2  -2   9         72.73         65.79        15.56 o                         
   3  -2   9         32.03         54.67        13.34 o                         
   4  -2   9        102.10         84.01        19.11 o                         
   5  -2   9        120.52        122.24        20.45 o                         
  -6  -1   9          0.13          6.67        16.89 o                         
  -5  -1   9          6.24          4.00         9.78 o                         
  -4  -1   9         30.02         35.12         8.89 o                         
  -3  -1   9        156.10        178.69        12.45 o                         
  -2  -1   9        754.99        839.15        28.89 o                         
  -1  -1   9        571.43        623.61        33.78 o                         
   0  -1   9        145.84        183.58        16.45 o                         
   1  -1   9          0.04          0.00        15.56 o                         
   2  -1   9         48.75         76.01        16.45 o                         
   3  -1   9       1237.65       1293.40        53.34 o                         
   4  -1   9       1297.19       1240.06        51.12 o                         
   5  -1   9        322.51        342.67        26.67 o                         
   6  -1   9         17.28         28.45        16.45 o                         
  -6   0   9         90.87        103.13        12.45 o                         
  -5   0   9          4.28          5.78         9.78 o                         
  -4   0   9        102.85        122.24        10.67 o                         
  -3   0   9        241.61        255.11        12.89 o                         
  -2   0   9       1447.47       1597.84        50.67 o                         
  -1   0   9        101.32        106.24        15.11 o                         
   0   0   9        103.52         86.24        13.34 o                         
   1   0   9         88.73         85.79        15.56 o                         
   2   0   9          8.35          0.00        21.34 o                         
   3   0   9         30.37         31.56        12.00 o                         
   4   0   9         35.96         32.45        10.67 o                         
   5   0   9         88.73        109.35        13.34 o                         
   6   0   9        312.55        332.01        20.89 o                         
  -6   1   9          3.75         10.22        10.67 o                         
  -5   1   9         15.89         11.56         9.78 o                         
  -4   1   9          0.55          2.22         8.00 o                         
  -3   1   9         59.80         57.34         8.45 o                         
  -2   1   9        131.90        156.47        13.34 o                         
  -1   1   9       1253.98       1370.74        62.23 o                         
   0   1   9        722.01        788.48        35.12 o                         
   1   1   9        589.52        714.69        33.34 o                         
   2   1   9        112.92        127.13        15.56 o                         
   3   1   9          1.79          3.56         7.56 o                         
   4   1   9       1332.96       1383.19        48.01 o                         
   5   1   9       1232.83       1299.18        51.56 o                         
   6   1   9        472.95        500.48        24.45 o                         
   7   1   9         62.82         63.57        11.11 o                         
  -6   2   9        430.83        439.13        21.78 o                         
  -5   2   9        209.96        264.00        16.45 o                         
  -4   2   9        103.08         98.68        10.22 o                         
  -3   2   9         13.65         10.67         8.00 o                         
  -2   2   9        242.76        231.99        13.78 o                         
  -1   2   9       2292.09       2393.03        83.57 o                         
   0   2   9        227.91        282.22        16.00 o                         
   1   2   9        238.93        207.14        14.67 o                         
   2   2   9         17.29         42.67        17.78 o                         
   3   2   9          3.59          0.00        10.67 o                         
   4   2   9          3.30          2.67         7.11 o                         
   5   2   9         23.10         20.00         7.56 o                         
   6   2   9         35.00         31.56         8.45 o                         
   7   2   9        415.83        402.24        28.45 o                         
  -6   3   9         43.45         33.78        13.34 o                         
  -5   3   9         59.69         60.90        12.45 o                         
  -4   3   9         79.54         88.90        12.00 o                         
  -3   3   9         21.95         25.34         8.89 o                         
  -2   3   9         44.48         32.89         9.33 o                         
  -1   3   9         42.48         44.01        11.56 o                         
   0   3   9       1178.96       1215.16        58.68 o                         
   1   3   9        637.15        660.95        26.67 o                         
   2   3   9        996.93        998.73        35.56 o                         
   3   3   9        460.28        482.70        20.89 o                         
   4   3   9         44.21         36.01         8.00 o                         
   5   3   9        744.95        723.13        26.67 o                         
   6   3   9        792.06        768.47        40.90 o                         
   7   3   9        376.51        340.01        25.78 o                         
  -6   4   9        139.42        149.36        17.78 o                         
  -5   4   9        542.37        524.48        27.12 o                         
  -4   4   9        370.87        411.57        22.67 o                         
  -3   4   9        324.20        333.34        17.34 o                         
  -2   4   9         67.15         58.23         8.45 o                         
  -1   4   9        204.61        192.03        14.22 o                         
   0   4   9       2093.41       2095.21        70.23 o                         
   1   4   9        262.92        297.78        19.11 o                         
   2   4   9        282.85        299.56        20.45 o                         
   3   4   9          8.30         63.12        13.78 o                         
   4   4   9         60.26         51.12        10.22 o                         
   5   4   9         38.20         28.89         9.33 o                         
   6   4   9          3.46          6.67        12.45 o                         
   7   4   9          6.45          9.33        14.67 o                         
  -6   5   9        302.32        300.45        30.23 o                         
  -5   5   9         86.51         97.35        15.56 o                         
  -4   5   9        129.91        183.14        16.00 o                         
  -3   5   9        190.87        204.03        16.45 o                         
  -2   5   9         35.28         37.34         9.33 o                         
  -1   5   9          0.09          0.44         8.00 o                         
   0   5   9          3.26         12.45         8.89 o                         
   1   5   9        532.65        559.15        24.89 o                         
   2   5   9        395.09        403.57        17.34 o                         
   3   5   9        863.48        897.38        38.67 o                         
   4   5   9        669.96        710.24        34.23 o                         
   5   5   9         76.43         67.57        11.11 o                         
   6   5   9        188.89        178.25        15.11 o                         
   7   5   9        339.00        330.67        24.89 o                         
  -5   6   9        110.58        104.46        21.34 o                         
  -4   6   9        385.21        375.57        29.34 o                         
  -3   6   9        431.44        464.92        52.01 o                         
  -2   6   9        515.47        493.81        28.89 o                         
  -1   6   9        293.50        278.66        19.56 o                         
   0   6   9        110.44        124.46        11.11 o                         
   1   6   9       1196.26       1249.39        52.01 o                         
   2   6   9        128.72        118.24        18.23 o                         
   3   6   9        239.48        229.77        13.78 o                         
   4   6   9         15.68          0.00        15.56 o                         
   5   6   9        142.45         97.35        16.00 o                         
   6   6   9         41.05         37.78        12.89 o                         
   7   6   9          4.29          4.45        24.00 o                         
  -4   7   9        108.33         75.57        39.12 o                         
  -3   7   9         98.37        100.90        21.34 o                         
  -2   7   9        263.87        261.33        20.45 o                         
  -1   7   9         15.48         19.56        10.22 o                         
   0   7   9         49.48         54.68         9.33 o                         
   1   7   9          2.03          1.33         7.11 o                         
   2   7   9         92.22         90.68        11.56 o                         
   3   7   9        142.26        123.57        15.11 o                         
   4   7   9        453.41        478.70        30.67 o                         
   5   7   9        484.88        429.35        31.56 o                         
   6   7   9         69.67         40.01        17.34 o                         
  -3   8   9        168.75        244.88        32.00 o                         
  -2   8   9        289.83        337.34        33.78 o                         
  -1   8   9        528.91        539.15        31.56 o                         
   0   8   9        319.20        281.78        16.45 o                         
   1   8   9         25.89         19.56         8.00 o                         
   2   8   9        467.53        505.81        25.34 o                         
   3   8   9         17.30         25.34        16.45 o                         
   4   8   9        147.85        139.58        19.11 o                         
   5   8   9          7.26          6.67        20.00 o                         
  -2   9   9         31.79         44.45        20.89 o                         
  -1   9   9        212.10        245.77        22.23 o                         
   0   9   9          3.37         12.00        10.22 o                         
   1   9   9         99.60         83.12        10.67 o                         
   2   9   9          3.88          7.56        13.78 o                         
   3   9   9          0.90          0.89        20.45 o                         
   4   9   9         20.37         18.23        20.00 o                         
  -3  -3  10         69.98         47.56        43.56 o                         
  -2  -3  10         45.04         81.35        20.89 o                         
  -1  -3  10         39.96         36.89        20.45 o                         
   0  -3  10         33.49         23.56        23.11 o                         
   1  -3  10         71.27         49.79        29.34 o                         
   2  -3  10          5.06          3.11        17.78 o                         
   3  -3  10         12.04         16.89        30.23 o                         
  -4  -2  10        143.89        122.69        12.45 o                         
  -3  -2  10          5.07          4.45        21.78 o                         
  -2  -2  10         97.53        106.68        21.78 o                         
  -1  -2  10        368.35        353.79        27.12 o                         
   0  -2  10        360.30        372.01        28.00 o                         
   1  -2  10        404.62        410.68        29.34 o                         
   2  -2  10          9.78         20.89        17.78 o                         
   3  -2  10         65.96         47.56        15.11 o                         
   4  -2  10        118.91        111.57        22.67 o                         
  -5  -1  10        242.90        251.99        17.78 o                         
  -4  -1  10          1.67          5.33         9.78 o                         
  -3  -1  10         93.61         99.13        16.00 o                         
  -2  -1  10        115.34        120.91        22.67 o                         
  -1  -1  10         53.44         70.68        16.45 o                         
   0  -1  10        203.10        242.66        24.00 o                         
   1  -1  10        135.92        136.47        30.23 o                         
   2  -1  10        191.51        222.21        23.56 o                         
   3  -1  10         28.09         29.34        13.34 o                         
   4  -1  10        108.10        116.91        16.45 o                         
   5  -1  10         98.80        116.02        20.45 o                         
  -5   0  10         67.31         59.56        12.89 o                         
  -4   0  10          4.28          1.33        10.22 o                         
  -3   0  10        337.28        342.67        20.89 o                         
  -2   0  10          1.86         37.34        22.67 o                         
  -1   0  10         80.64         76.46        20.00 o                         
   0   0  10        390.87        418.24        26.23 o                         
   1   0  10        709.74        771.14        45.34 o                         
   2   0  10        800.17        908.49        42.67 o                         
   3   0  10        155.83        192.03        16.89 o                         
   4   0  10         34.24         28.89        13.34 o                         
   5   0  10         57.26         63.12        17.34 o                         
  -5   1  10        455.04        484.03        23.11 o                         
  -4   1  10        687.37        730.69        30.23 o                         
  -3   1  10         12.97         14.22        10.67 o                         
  -2   1  10         15.58         12.45        20.00 o                         
  -1   1  10         69.41         74.23        17.34 o                         
   0   1  10         43.03         64.01        15.11 o                         
   1   1  10        443.80        497.36        30.23 o                         
   2   1  10        286.55        270.22        26.23 o                         
   3   1  10        235.25        270.66        21.78 o                         
   4   1  10        121.60        120.46        12.89 o                         
   5   1  10        273.12        313.34        19.56 o                         
   6   1  10         17.13         21.34        12.89 o                         
  -6   2  10        273.54        184.92        47.12 o                         
  -5   2  10          8.95          5.33        12.89 o                         
  -4   2  10         69.88         69.34        13.34 o                         
  -3   2  10         27.43         23.11        11.11 o                         
  -2   2  10        435.48        487.14        26.67 o                         
  -1   2  10         91.23        194.70        26.23 o                         
   0   2  10         27.02         32.45        16.00 o                         
   1   2  10        171.71        164.03        15.11 o                         
   2   2  10        913.97       1023.62        44.90 o                         
   3   2  10       1031.16       1075.63        40.90 o                         
   4   2  10        394.96        412.02        19.11 o                         
   5   2  10          2.92          3.56         9.33 o                         
   6   2  10          9.04          7.11        10.67 o                         
  -6   3  10          1.67          3.11        20.45 o                         
  -5   3  10        340.10        326.23        22.67 o                         
  -4   3  10        600.11        573.82        28.89 o                         
  -3   3  10       1085.59       1072.96        45.34 o                         
  -2   3  10        118.40        103.57        12.89 o                         
  -1   3  10         15.90         20.45        12.89 o                         
   0   3  10          0.09          0.00        14.67 o                         
   1   3  10         35.57         50.67        13.78 o                         
   2   3  10        458.83        436.02        20.00 o                         
   3   3  10        340.50        322.67        21.34 o                         
   4   3  10        137.16        158.25        12.45 o                         
   5   3  10        270.23        250.66        14.22 o                         
   6   3  10        351.95        353.79        27.56 o                         
   7   3  10          7.56         12.45        18.67 o                         
  -5   4  10        196.12        226.21        20.45 o                         
  -4   4  10         16.11          8.89        12.00 o                         
  -3   4  10         38.40         35.12        11.56 o                         
  -2   4  10        100.81         98.24        12.45 o                         
  -1   4  10        334.25        364.01        21.78 o                         
   0   4  10        338.25        319.56        22.23 o                         
   1   4  10          2.06         10.67        11.56 o                         
   2   4  10         13.13         13.78         9.33 o                         
   3   4  10        713.26        717.80        28.45 o                         
   4   4  10        903.54        952.95        36.01 o                         
   5   4  10        411.23        384.46        21.34 o                         
   6   4  10         20.06         25.34        15.56 o                         
   7   4  10          0.37          4.00        26.23 o                         
  -5   5  10         22.69         14.22        16.00 o                         
  -4   5  10        178.33        179.14        20.00 o                         
  -3   5  10        534.47        569.38        33.78 o                         
  -2   5  10        971.63       1023.18        43.12 o                         
  -1   5  10        340.02        340.01        19.11 o                         
   0   5  10         83.26        111.13        17.78 o                         
   1   5  10        107.27        103.13        13.34 o                         
   2   5  10         29.97         48.01        10.67 o                         
   3   5  10        242.05        246.66        14.67 o                         
   4   5  10        215.10        195.59        20.45 o                         
   5   5  10         40.13         53.79        12.00 o                         
   6   5  10        303.65        330.67        21.78 o                         
  -2   6  10         11.56          8.89        13.34 o                         
  -1   6  10         90.52        108.91        24.00 o                         
   0   6  10        177.16        160.91        21.34 o                         
   1   6  10        487.65        496.03        33.78 o                         
   2   6  10         60.69         57.34        17.78 o                         
   3   6  10         13.74         20.00         9.78 o                         
   4   6  10        328.60        292.00        26.23 o                         
   5   6  10        523.64        473.81        32.00 o                         
   6   6  10        219.86        161.36        19.56 o                         
  -3   7  10         24.83         16.89        35.12 o                         
  -2   7  10        295.32        298.67        24.00 o                         
  -1   7  10        528.03        469.36        28.45 o                         
   0   7  10        433.06        392.46        21.78 o                         
   1   7  10        110.83        104.90        12.89 o                         
   2   7  10        236.38        228.88        16.89 o                         
   3   7  10         16.53         16.00         8.00 o                         
   4   7  10         72.30         36.01        18.23 o                         
   5   7  10         64.64         35.12        24.45 o                         
  -2   8  10          2.69          4.89        20.89 o                         
  -1   8  10          2.12          4.00        13.34 o                         
   0   8  10         20.95         12.45        12.45 o                         
   1   8  10         68.90         86.68        12.45 o                         
   2   8  10        386.29        418.24        24.00 o                         
   3   8  10         96.36        116.46        22.67 o                         
   4   8  10         42.49         39.12        17.34 o                         
  -1   9  10         81.21         81.79        28.00 o                         
   0   9  10        195.82        206.70        20.45 o                         
   1   9  10        280.25        257.77        17.78 o                         
   2   9  10         85.17         67.12        16.89 o                         
   3   9  10        204.09        203.59        35.12 o                         
  -2  -2  11          3.09          0.00        35.12 o                         
  -1  -2  11          5.31          6.22        18.67 o                         
   0  -2  11          5.96         26.23        23.11 o                         
   1  -2  11         10.36         10.22        45.34 o                         
   2  -2  11        174.07        181.81        26.67 o                         
  -3  -1  11        441.01        475.58        37.78 o                         
  -2  -1  11        251.32        282.67        27.12 o                         
  -1  -1  11        277.80        287.11        23.56 o                         
   0  -1  11         22.38         18.67        18.23 o                         
   1  -1  11        515.67        556.04        43.12 o                         
   2  -1  11        732.15        677.79        51.12 o                         
   3  -1  11        161.00        170.25        19.56 o                         
   4  -1  11        204.57        201.81        24.45 o                         
  -4   0  11        323.47        315.56        24.00 o                         
  -3   0  11         91.54         95.13        17.78 o                         
  -2   0  11          7.62         11.11        22.23 o                         
  -1   0  11          2.17          6.67        19.56 o                         
   0   0  11          1.31          4.45        17.34 o                         
   1   0  11          0.31          5.33        20.89 o                         
   2   0  11         40.28         48.01        23.11 o                         
   3   0  11        197.97        225.77        20.00 o                         
   4   0  11        122.34        135.58        18.67 o                         
  -4   1  11          1.40          1.33        13.78 o                         
  -3   1  11        198.79        158.69        16.89 o                         
  -2   1  11        761.85        893.83        45.34 o                         
  -1   1  11        632.92        706.69        37.34 o                         
   0   1  11        609.45        723.13        45.34 o                         
   1   1  11          0.17          0.00        16.00 o                         
   2   1  11        492.72        572.04        31.56 o                         
   3   1  11        595.08        714.24        39.56 o                         
   4   1  11        365.92        392.46        24.45 o                         
   5   1  11        305.75        345.79        28.00 o                         
  -5   2  11          0.21          2.22        37.34 o                         
  -4   2  11          9.77          3.11        16.00 o                         
  -3   2  11        600.04        630.72        31.56 o                         
  -2   2  11         66.91         73.34        13.78 o                         
  -1   2  11         84.06        109.35        20.89 o                         
   0   2  11         11.31         19.11        18.23 o                         
   1   2  11         34.89         31.12        13.78 o                         
   2   2  11         11.91         25.78        16.89 o                         
   3   2  11         96.76         83.12        23.11 o                         
   4   2  11        101.30        103.13        12.89 o                         
   5   2  11        110.85        101.35        12.89 o                         
   6   2  11        205.35        193.81        34.23 o                         
  -5   3  11         36.92         61.34        19.56 o                         
  -4   3  11         46.50         20.89        15.56 o                         
  -3   3  11         37.56         31.56        12.89 o                         
  -2   3  11        260.37        250.66        19.11 o                         
  -1   3  11        771.49        851.15        52.90 o                         
   0   3  11       1021.79       1089.41        49.79 o                         
   1   3  11        760.77        847.15        41.34 o                         
   2   3  11         63.62        104.90        16.00 o                         
   3   3  11        248.97        289.78        20.00 o                         
   4   3  11        282.02        280.89        18.67 o                         
   5   3  11        466.66        437.36        20.45 o                         
   6   3  11        279.28        298.67        18.23 o                         
  -4   4  11         17.72         36.01        17.34 o                         
  -3   4  11          0.63          1.78        12.89 o                         
  -2   4  11        587.71        574.27        37.34 o                         
  -1   4  11         29.18         14.22        13.78 o                         
   0   4  11        181.03        216.92        23.56 o                         
   1   4  11         36.53         38.23        16.00 o                         
   2   4  11         69.36         56.45        12.45 o                         
   3   4  11         57.73         96.46        16.45 o                         
   4   4  11        133.92         96.46        14.67 o                         
   5   4  11          8.22          8.45         8.89 o                         
   6   4  11         62.61         46.23        18.67 o                         
  -4   5  11        105.03        136.91        20.45 o                         
  -3   5  11         77.36         63.12        22.67 o                         
  -2   5  11        155.81        122.69        19.11 o                         
  -1   5  11        231.68        197.81        16.45 o                         
   0   5  11        449.88        490.25        30.67 o                         
   1   5  11        970.52        983.17        46.67 o                         
   2   5  11        611.65        669.35        28.45 o                         
   3   5  11        192.62        228.88        17.78 o                         
   4   5  11         37.93         31.56        20.00 o                         
   5   5  11         82.52         72.46        16.45 o                         
   6   5  11        331.54        298.22        22.67 o                         
  -2   6  11         18.20         12.00        16.00 o                         
  -1   6  11        271.43        269.77        22.67 o                         
   0   6  11         11.35         12.89        12.89 o                         
   1   6  11        158.16        167.14        24.89 o                         
   2   6  11         55.09         56.01        20.89 o                         
   3   6  11         51.53         68.45        13.34 o                         
   4   6  11         93.69        113.80        25.34 o                         
   5   6  11        127.65         54.23        20.00 o                         
  -2   7  11         87.21         67.57        24.45 o                         
  -1   7  11        220.06        240.88        22.67 o                         
   0   7  11        109.88        122.69        16.89 o                         
   1   7  11        154.37        148.47        18.23 o                         
   2   7  11        506.45        502.70        27.56 o                         
   3   7  11        347.96        338.23        19.11 o                         
   4   7  11        209.34        165.36        24.00 o                         
  -1   8  11         37.24         27.56        16.45 o                         
   0   8  11         44.56         58.68        15.56 o                         
   1   8  11          4.45          1.78        10.67 o                         
   2   8  11         71.34         73.34        17.78 o                         
   3   8  11         37.15         17.78        23.11 o                         
   0  -1  12          8.14         11.56        37.78 o                         
   1  -1  12         55.10         70.23        26.23 o                         
  -2   0  12         42.94         49.34        27.12 o                         
  -1   0  12        433.72        527.59        36.01 o                         
   0   0  12        367.01        292.44        31.56 o                         
   1   0  12        297.20        302.22        37.34 o                         
   2   0  12          2.35          0.00        32.89 o                         
   3   0  12         21.77         36.89        17.34 o                         
  -3   1  12         12.26         14.67        15.56 o                         
  -2   1  12         84.81        138.69        30.67 o                         
  -1   1  12        106.38        177.80        28.00 o                         
   0   1  12         25.79         23.56        23.56 o                         
   1   1  12         26.61         30.23        25.34 o                         
   2   1  12        175.73        172.47        25.78 o                         
   3   1  12        434.54        517.81        54.68 o                         
   4   1  12          6.21          4.89        19.56 o                         
  -3   2  12         33.16         26.67        16.00 o                         
  -2   2  12        322.64        350.23        24.89 o                         
  -1   2  12         24.34         56.45        32.00 o                         
   0   2  12        432.82        479.14        38.23 o                         
   1   2  12        591.77        673.79        35.56 o                         
   2   2  12        469.55        579.15        33.34 o                         
   3   2  12         19.31         18.23        24.89 o                         
   4   2  12         90.30        114.24        17.34 o                         
  -3   3  12         39.68         45.78        16.45 o                         
  -2   3  12          5.80          7.56        14.22 o                         
  -1   3  12         38.03         32.45        32.00 o                         
   0   3  12        111.64        154.69        21.34 o                         
   1   3  12          4.01          1.33        16.00 o                         
   2   3  12         48.24         30.23        22.67 o                         
   3   3  12        287.72        308.89        26.23 o                         
   4   3  12        541.90        615.16        35.12 o                         
   5   3  12         27.72         32.00        17.78 o                         
  -3   4  12        139.73        150.25        19.56 o                         
  -2   4  12        157.03        125.35        21.34 o                         
  -1   4  12        545.95        503.59        27.56 o                         
   0   4  12          0.30          3.11        22.23 o                         
   1   4  12        304.20        356.45        25.34 o                         
   2   4  12        504.37        481.36        27.12 o                         
   3   4  12        511.67        542.26        30.67 o                         
   4   4  12         54.33         50.67        16.45 o                         
   5   4  12        172.92        165.80        14.67 o                         
  -3   5  12        170.85        125.35        32.89 o                         
  -2   5  12        102.48         92.46        20.89 o                         
  -1   5  12          2.76          1.78        13.34 o                         
   0   5  12          3.96          0.00        22.23 o                         
   1   5  12         43.43         41.78        26.23 o                         
   2   5  12         18.63          4.89        15.11 o                         
   3   5  12         37.89         28.45        15.11 o                         
   4   5  12        285.07        319.12        23.11 o                         
   5   5  12        373.26        398.24        36.45 o                         
  -2   6  12         62.79         49.79        20.89 o                         
  -1   6  12        314.63        296.00        27.12 o                         
   0   6  12        521.85        561.82        35.56 o                         
   1   6  12         41.72         38.23        22.67 o                         
   2   6  12        131.29        130.69        25.34 o                         
   3   6  12        241.39        225.77        18.23 o                         
   4   6  12        359.62        401.35        24.00 o                         
  -1   7  12         90.16         68.90        18.67 o                         
   0   7  12         23.65         24.89        16.00 o                         
   1   7  12          1.95          0.89        24.89 o                         
   2   7  12          0.46          4.89        18.67 o                         
   3   7  12         28.53         23.11        13.78 o                         
   0   8  12        311.54        301.33        44.45 o                         
   1   8  12        321.76        235.10        38.67 o                         
   2   8  12         84.87         63.57        49.34 o                         
  -1   2  13         11.60         48.90        37.34 o                         
   0   2  13        259.84        328.01        37.34 o                         
   1   2  13          0.46          5.33        20.89 o                         
   2   2  13         31.76         50.23        29.78 o                         
  -2   3  13        338.13        292.44        32.45 o                         
  -1   3  13        700.94        855.15        60.45 o                         
   0   3  13        111.79        131.13        41.34 o                         
   1   3  13         56.88         72.46        22.67 o                         
   2   3  13        127.09        117.80        22.23 o                         
  -2   4  13        160.38        170.25        27.12 o                         
  -1   4  13          5.33          4.45        21.78 o                         
   0   4  13          4.28          0.00        24.89 o                         
   1   4  13        264.12        334.67        27.56 o                         
   2   4  13         19.69         12.89        17.78 o                         
   3   4  13         89.49         72.46        31.12 o                         
  -1   5  13        318.46        277.33        24.45 o                         
   0   5  13        741.27        813.81        43.12 o                         
   1   5  13        244.84        265.77        27.12 o                         
   2   5  13        127.72        148.02        21.78 o                         
   3   5  13         69.37         83.12        39.12 o                         
  -1   6  13        192.73        180.03        26.67 o                         
   0   6  13         10.87          0.00        19.11 o                         
   1   6  13          8.15         34.23        28.89 o                         
                                                                                
